# Supplementary material for: miR-155 Contributes to Normal Keratinocyte Differentiation and Is Upregulated in the Epidermis of Psoriatic Skin Lesions
Source: Int J Mol Sci. 2020 Dec 5;21(23):9288. doi: 10.3390/ijms21239288 (PMC7731132; doi:10.3390/ijms21239288)
Supplement: Supplementary file 1 [file ijms-21-09288-s001.zip]

Archive with 6 entries (5 files):
- ijms-975235-supplementary/
- ijms-975235-supplementary/sTable_1.xlsx
- ijms-975235-supplementary/sTable_2.xlsx
- ijms-975235-supplementary/sTable_3.xlsx
- ijms-975235-supplementary/sTable_4.xlsx
- ijms-975235-supplementary/sTable_5.xlsx
