# Supplementary material for: miR-155 Contributes to Normal Keratinocyte Differentiation and Is Upregulated in the Epidermis of Psoriatic Skin Lesions
Source: Int J Mol Sci. 2020 Dec 5;21(23):9288. doi: 10.3390/ijms21239288 (PMC7731132; doi:10.3390/ijms21239288)
Supplement: Supplementary file 1 [file ijms-21-09288-s001.zip › ijms-975235-supplementary/sTable_1.xlsx]

## Sheet: miRNA_FC2_PvsSE
ID	Transcript ID(Array Design)	Fold Change	P-val	SE Avg (log2)	P Avg (log2)
20500755	hsa-miR-145-5p	432.99	5.7e-08	10.06	1.3
20500400	hsa-miR-199a-3p	187.97	2.12e-07	9.38	1.83
20500458	hsa-miR-199b-3p	187.97	2.12e-07	9.38	1.83
20500752	hsa-miR-143-3p	153.62	7.84e-08	8.66	1.4
20500399	hsa-miR-199a-5p	56.17	1.55e-06	7.3	1.49
20500472	hsa-miR-214-3p	43.9	6.27e-06	6.85	1.4
20525731	hsa-miR-6885-5p	23.4	3.48e-05	6.45	1.9
20523012	hsa-miR-6080	19.63	0.0005	7.46	3.17
20525563	hsa-miR-6801-5p	18.93	0.001	6.12	1.87
20501213	hsa-miR-365b-5p	16.11	2.3e-05	6.63	2.62
20505789	hsa-miR-885-5p	15.72	0.0007	6.79	2.81
20525663	hsa-miR-6851-5p	13.72	0.0041	6	2.23
20525470	hsa-miR-6754-3p	13.55	0.0002	7.03	3.26
20506015	hsa-miR-943	12.73	7.59e-06	6.08	2.41
20529774	hsa-miR-8064	12.54	0.0305	8.76	5.11
20519440	hsa-miR-4655-3p	10.94	0.0001	4.98	1.53
20520218	hsa-miR-5010-5p	10.86	4.27e-07	5.95	2.51
20500467	hsa-miR-211-3p	10.79	0.0016	5.75	2.32
20515612	hsa-miR-3181	10.43	3.89e-05	6.04	2.66
20519489	hsa-miR-4685-5p	10.2	7.31e-06	5.44	2.09
20536552	hsa-mir-3648	10.05	0.0004	9.3	5.97
20525453	hsa-miR-6746-5p	9.91	4.96e-05	7.81	4.5
20505608	hsa-miR-675-5p	9.71	0.0001	5.2	1.92
20504415	hsa-miR-449b-3p	9.46	0.0008	4.98	1.74
20525536	hsa-miR-6787-3p	9.44	0.0001	5.56	2.32
20505609	hsa-miR-675-3p	9.29	0.0025	4.31	1.09
20529773	hsa-miR-8063	9.29	0.0101	9.49	6.27
20529783	hsa-miR-8073	9.29	2.42e-05	6.69	3.48
20518880	hsa-miR-4486	9.08	0.0003	10.92	7.73
20519680	hsa-miR-4787-3p	8.89	3.28e-06	5.26	2.1
20517916	hsa-miR-3663-3p	8.74	0.0037	9.33	6.21
20525612	hsa-miR-6825-3p	8.71	2.79e-07	4.73	1.61
20525644	hsa-miR-6840-3p	8.66	0.0274	7.93	4.81
20519554	hsa-miR-4721	8.57	4.36e-06	9.52	6.42
20525706	hsa-miR-6872-3p	8.57	6.24e-05	6.5	3.4
20525611	hsa-miR-6825-5p	8.53	2.93e-06	6.77	3.68
20525392	hsa-miR-6721-5p	8.37	2.18e-05	7.01	3.95
20518458	hsa-miR-3928-5p	8.36	0.0088	6.11	3.05
20525735	hsa-miR-6887-5p	8.34	0.0059	5.39	2.33
20517717	hsa-miR-4327	8.1	3.7e-06	5.91	2.89
20525449	hsa-miR-6743-3p	8.03	2.41e-05	5.65	2.65
20501233	hsa-miR-373-5p	7.99	0.0007	4.71	1.71
20525446	hsa-miR-6742-5p	7.9	8.33e-06	4.97	1.99
20519510	hsa-miR-4697-5p	7.84	6.34e-07	5.19	2.21
20518933	hsa-miR-4532	7.6	5.9e-05	12.16	9.24
20500778	hsa-miR-146a-5p	7.5	1.29e-05	5.61	2.71
20519573	hsa-miR-4730	7.45	5.56e-05	4.3	1.41
20525651	hsa-miR-6845-5p	7.24	0.0022	7.57	4.72
20500459	hsa-miR-203a	7.23	0.0014	14.41	11.56
20518910	hsa-miR-4513	7.21	2.67e-07	5.33	2.48
20519603	hsa-miR-4746-3p	7.15	0.0001	5.79	2.95
20525529	hsa-miR-6784-5p	7.05	0.0004	6.79	3.97
20525748	hsa-miR-6893-3p	7.03	0.0025	5.58	2.76
20504559	hsa-miR-1224-5p	6.97	0.0006	7.01	4.21
20504333	hsa-miR-596	6.94	0.0004	5.32	2.52
20525509	hsa-miR-6774-5p	6.93	0.0025	5.93	3.14
20504566	hsa-miR-1468-5p	6.85	5.73e-05	4.13	1.35
20506713	hsa-miR-1181	6.82	0.0002	5.76	2.99
20500418	hsa-miR-129-5p	6.82	0.0005	5.69	2.92
20505795	hsa-miR-665	6.76	0.0005	5.58	2.82
20506004	hsa-miR-935	6.76	2.82e-08	4.24	1.48
20506789	hsa-miR-1238-5p	6.72	2.1e-07	3.92	1.17
20518844	hsa-miR-4462	6.65	0.0023	6.09	3.35
20518925	hsa-miR-4525	6.57	0.0028	5.35	2.63
20525720	hsa-miR-6879-3p	6.56	1.01e-05	6.33	3.62
20504295	hsa-miR-572	6.54	0.0008	8.34	5.63
20518893	hsa-miR-4498	6.52	8e-05	9.29	6.59
20504396	hsa-miR-642a-3p	6.48	0.0088	6.17	3.47
20504390	hsa-miR-637	6.47	0.0025	6.34	3.64
20513597	hsa-miR-718	6.43	0.0001	5.76	3.07
20506818	hsa-miR-1290	6.27	0.007	5.17	2.52
20525512	hsa-miR-6775-3p	6.25	4.32e-06	4.56	1.92
20523016	hsa-miR-6084	6.2	0.013	6.44	3.8
20523000	hsa-miR-6068	6.18	0.0082	9.91	7.29
20504389	hsa-miR-636	6.16	4.22e-05	5.03	2.41
20513596	hsa-miR-711	6.16	0.0006	4.24	1.61
20519626	hsa-miR-4758-5p	6.15	0.0011	11.04	8.42
20525485	hsa-miR-6762-5p	6.12	0.0047	6.63	4.02
20515624	hsa-miR-3188	6.09	0.0228	9.59	6.98
20536970	hsa-mir-4734	6.09	4.79e-05	6.85	4.24
20519527	hsa-miR-4708-5p	6	1.29e-06	6.71	4.12
20519507	hsa-miR-4695-5p	5.94	0.0049	11.58	9.01
20526177	hsa-miR-7109-3p	5.94	5.35e-08	5.13	2.56
20515623	hsa-miR-3187-3p	5.93	0.0017	9.63	7.07
20525573	hsa-miR-6806-5p	5.93	0.0001	6.8	4.24
20526182	hsa-miR-7112-5p	5.9	2.55e-05	9.02	6.46
20503815	hsa-miR-498	5.84	0.0014	6.07	3.52
20536301	hsa-mir-3185	5.82	0.0004	5.33	2.79
20519511	hsa-miR-4697-3p	5.82	7.11e-07	4.38	1.84
20503106	hsa-miR-486-3p	5.79	5.93e-06	4.1	1.57
20505794	hsa-miR-887-3p	5.79	4.23e-07	4.2	1.67
20526185	hsa-miR-7113-3p	5.76	0.0002	5.18	2.65
20515520	hsa-miR-3124-5p	5.7	0.001	8.36	5.85
20518785	hsa-miR-4417	5.69	0.0037	7.96	5.45
20536560	hsa-mir-3656	5.68	0.0004	8.35	5.84
20518937	hsa-miR-4535	5.64	0.0001	4.66	2.16
20505961	hsa-miR-920	5.64	0.0016	4.16	1.66
20525497	hsa-miR-6768-5p	5.58	0.0168	8.94	6.46
20536979	hsa-mir-4741	5.55	0.0003	6.16	3.69
20525541	hsa-miR-6790-5p	5.55	0.0208	10.24	7.77
20537606	hsa-mir-6860	5.54	0.0106	5.78	3.31
20525633	hsa-miR-6780b-5p	5.52	0.005	6.85	4.38
20536794	hsa-mir-4516	5.51	8.71e-06	4.48	2.01
20518625	hsa-miR-3937	5.49	0.0004	8.98	6.52
20500783	hsa-miR-150-3p	5.47	0.0078	7.81	5.36
20525551	hsa-miR-6795-5p	5.46	0.0003	5.58	3.13
20524036	hsa-miR-6126	5.43	0.0017	10.07	7.63
20506781	hsa-miR-1233-5p	5.38	6.15e-06	10.64	8.21
20504273	hsa-miR-92b-5p	5.36	4.91e-05	10.64	8.21
20525619	hsa-miR-6829-5p	5.35	0.0025	5.28	2.86
20536748	hsa-mir-4479	5.3	0.0004	5.72	3.31
20519498	hsa-miR-4690-5p	5.29	0.0001	9.71	7.31
20537043	hsa-mir-4787	5.22	2.82e-07	6.71	4.33
20519497	hsa-miR-4689	5.15	0.0118	9.54	7.18
20525730	hsa-miR-6884-3p	5.15	0.004	4.69	2.32
20506779	hsa-miR-1231	5.14	0.0002	10.93	8.57
20504278	hsa-miR-557	5.13	0.0002	4.49	2.13
20525591	hsa-miR-6815-5p	5.1	0.0003	4.95	2.6
20509226	hsa-miR-1909-5p	5.06	0.0024	6.72	4.39
20525635	hsa-miR-6836-5p	5.04	0.0001	6.07	3.73
20519600	hsa-miR-4745-5p	4.98	0.0002	13.84	11.53
20504353	hsa-miR-612	4.98	0.0001	5.23	2.91
20525711	hsa-miR-6875-5p	4.98	0.0007	4.49	2.18
20515573	hsa-miR-3154	4.97	0.0168	4.06	1.74
20519405	hsa-miR-4632-5p	4.97	0.0008	11.22	8.9
20525561	hsa-miR-6800-5p	4.93	0.0123	13.78	11.48
20535667	hsa-mir-885	4.91	0.0057	9.19	6.89
20518721	hsa-miR-642b-3p	4.89	0.0169	5.07	2.78
20537262	hsa-mir-6090	4.88	0.0003	8.77	6.48
20519474	hsa-miR-4674	4.87	7.6e-05	12.75	10.47
20536784	hsa-mir-4508	4.86	9.75e-07	5.84	3.56
20525516	hsa-miR-6777-3p	4.85	9.54e-05	4.14	1.86
20537879	hsa-mir-486-2	4.83	9.61e-06	4.23	1.96
20537603	hsa-mir-6858	4.83	0.0002	9.11	6.84
20525523	hsa-miR-6781-5p	4.82	6.72e-05	9.09	6.82
20535960	hsa-mir-1909	4.8	0.0001	5.58	3.31
20536762	hsa-mir-4489	4.8	0.0001	4.43	2.17
20515622	hsa-miR-3187-5p	4.79	0.0008	5.74	3.48
20537508	hsa-mir-6765	4.76	0.0017	4.41	2.16
20525543	hsa-miR-6791-5p	4.76	0.0008	13.47	11.22
20515610	hsa-miR-3180-3p	4.75	1.59e-06	10.81	8.57
20519592	hsa-miR-4741	4.75	0.0026	11.34	9.09
20519508	hsa-miR-4695-3p	4.74	2.8e-07	6.44	4.2
20537581	hsa-mir-6836	4.74	0.0089	7.59	5.35
20537253	hsa-mir-6080	4.73	5.3e-06	6.67	4.43
20506852	hsa-miR-1260a	4.7	0.0018	4.72	2.49
20515617	hsa-miR-3185	4.7	0.0025	12.95	10.71
20525454	hsa-miR-6746-3p	4.7	6.43e-05	6.86	4.63
20525393	hsa-miR-6722-5p	4.68	0.0015	5.18	2.95
20537988	hsa-mir-7845	4.68	1.13e-05	5.36	3.13
20523001	hsa-miR-6069	4.66	0.0003	5.16	2.93
20519607	hsa-miR-4749-5p	4.62	3.69e-06	9.74	7.53
20503100	hsa-miR-483-5p	4.62	0.0053	4.05	1.84
20525438	hsa-miR-6738-5p	4.6	2.93e-05	3.89	1.69
20535809	hsa-mir-663b	4.59	0.0012	7.35	5.15
20535808	hsa-mir-663b	4.58	0.0008	7.2	5
20519457	hsa-miR-4665-5p	4.56	0.0002	10.2	8.01
20537878	hsa-mir-486-2	4.56	9.12e-05	5.28	3.09
20525662	hsa-miR-6850-3p	4.54	0.0015	4.95	2.77
20507744	hsa-miR-1471	4.53	0.0002	3.9	1.73
20537548	hsa-mir-6804	4.5	0.0005	7.26	5.08
20519496	hsa-miR-4688	4.49	7.33e-07	7.82	5.65
20519525	hsa-miR-4707-5p	4.49	0.0008	13.08	10.91
20503885	hsa-miR-504-3p	4.49	0.0009	8.32	6.15
20537533	hsa-mir-6790	4.48	0.0002	7.22	5.05
20537486	hsa-mir-6743	4.47	4.87e-05	5.82	3.66
20536852	hsa-mir-4632	4.46	3.76e-06	5.84	3.68
20536854	hsa-mir-4634	4.46	0.0001	9.47	7.31
20500767	hsa-miR-125b-2-3p	4.44	0.0002	4.14	1.99
20504369	hsa-miR-623	4.44	0.0003	3.77	1.62
20525601	hsa-miR-6820-5p	4.44	0.0003	9.1	6.95
20535387	hsa-mir-638	4.39	0.0054	6.56	4.42
20525023	hsa-miR-6511a-5p	4.39	0.0089	5.39	3.26
20519580	hsa-miR-4734	4.38	0.001	13.52	11.39
20525559	hsa-miR-6799-5p	4.38	0.0219	8.29	6.16
20525661	hsa-miR-6850-5p	4.33	0.0037	12.99	10.87
20506847	hsa-miR-1254	4.3	0.0232	3.96	1.85
20504285	hsa-miR-564	4.29	1.19e-06	4.01	1.9
20509225	hsa-miR-1908-3p	4.27	9.79e-06	3.35	1.26
20519418	hsa-miR-4640-3p	4.27	8e-05	4.34	2.25
20535941	hsa-mir-1825	4.25	0.0008	5.69	3.6
20536618	hsa-mir-3917	4.24	0.0002	4	1.92
20509236	hsa-miR-1915-5p	4.23	0.0015	3.72	1.64
20518800	hsa-miR-4428	4.23	0.0002	3.88	1.8
20500762	hsa-miR-191-3p	4.22	3.65e-05	4.62	2.54
20522990	hsa-miR-1199-5p	4.21	0.0024	5.38	3.31
20518425	hsa-miR-3180	4.2	1.15e-06	10.54	8.47
20525747	hsa-miR-6893-5p	4.2	0.0106	5.18	3.11
20519636	hsa-miR-4763-3p	4.18	0.0057	13.11	11.05
20535406	hsa-mir-663a	4.17	0.0002	5.37	3.31
20519609	hsa-miR-4750-5p	4.16	4.69e-07	10.31	8.26
20526174	hsa-miR-7108-5p	4.15	0.0003	13.27	11.22
20536803	hsa-mir-4523	4.14	0.0041	5.11	3.06
20536291	hsa-mir-3180-1	4.12	1.22e-05	6.21	4.17
20536292	hsa-mir-3180-2	4.12	1.22e-05	6.21	4.17
20536294	hsa-mir-3180-3	4.12	1.22e-05	6.21	4.17
20504356	hsa-miR-615-5p	4.09	0.0003	5.27	3.24
20525570	hsa-miR-6804-3p	4.09	3.06e-05	4.1	2.07
20518852	hsa-miR-4467	4.08	3.58e-07	11.93	9.9
20525475	hsa-miR-6757-5p	4.06	0.0004	5.78	3.76
20525603	hsa-miR-6821-5p	4.06	0.005	12.69	10.67
20536582	hsa-mir-3679	4.05	0.0432	5.53	3.52
20536978	hsa-mir-4740	4.03	0.0124	4.79	2.78
20525539	hsa-miR-6789-5p	4.02	0.0004	12.92	10.91
20538319	hsa-mir-4466	3.99	2.53e-06	8.42	6.43
20525394	hsa-miR-6722-3p	3.99	8.81e-05	11.64	9.64
20523007	hsa-miR-6075	3.98	1.43e-05	8.62	6.63
20515621	hsa-miR-3186-3p	3.97	6.89e-07	3.74	1.75
20537544	hsa-mir-6800	3.97	0.0061	12.76	10.77
20535800	hsa-mir-1233-1	3.95	0.0002	6.87	4.89
20536520	hsa-mir-1233-2	3.95	0.0002	6.87	4.89
20514163	hsa-miR-2861	3.95	0.0007	14.2	12.22
20535797	hsa-mir-1228	3.94	0.0004	3.91	1.93
20537595	hsa-mir-6850	3.93	0.0036	5.25	3.27
20525743	hsa-miR-6891-5p	3.93	0.0008	8.16	6.19
20538031	hsa-mir-8072	3.93	8.04e-05	6.39	4.41
20518931	hsa-miR-4530	3.92	0.0118	11.71	9.74
20525581	hsa-miR-6810-5p	3.92	0.0006	4.87	2.9
20535966	hsa-mir-1915	3.91	0.0001	4.41	2.44
20518913	hsa-miR-4516	3.9	0.0008	14.25	12.28
20525436	hsa-miR-6737-5p	3.9	9.05e-05	6.29	4.32
20525571	hsa-miR-6805-5p	3.9	4.02e-08	13.04	11.07
20515533	hsa-miR-3131	3.89	8.7e-06	4.87	2.91
20515616	hsa-miR-3184-3p	3.89	0.0103	4.14	2.18
20515566	hsa-miR-3151-5p	3.88	0.0043	3.83	1.88
20525396	hsa-miR-6724-5p	3.87	0.0013	13.51	11.55
20525587	hsa-miR-6813-5p	3.87	0.005	7.21	5.26
20517943	hsa-miR-3682-3p	3.85	0.001	3.68	1.74
20519433	hsa-miR-4651	3.85	0.0008	12.23	10.28
20537261	hsa-mir-6089-1	3.85	0.0119	11.07	9.13
20537862	hsa-mir-6089-2	3.85	0.0119	11.07	9.13
20504586	hsa-miR-762	3.84	0.0005	13.64	11.7
20537543	hsa-mir-6800	3.83	0.0075	13.32	11.38
20525703	hsa-miR-6871-5p	3.8	0.0004	5.19	3.26
20509235	hsa-miR-1914-3p	3.78	1.3e-05	5.32	3.4
20520198	hsa-miR-5001-5p	3.77	0.0006	12.59	10.68
20505790	hsa-miR-885-3p	3.77	2.43e-06	8.71	6.8
20537087	hsa-mir-5095	3.76	0.0004	10.97	9.06
20509224	hsa-miR-1908-5p	3.75	1.39e-06	13.72	11.81
20500741	hsa-miR-135a-3p	3.74	0.0107	5.2	3.29
20501314	hsa-miR-346	3.74	0.003	7.15	5.25
20519409	hsa-miR-4634	3.74	0.001	9.56	7.66
20520577	hsa-miR-5196-5p	3.74	7.69e-05	7.49	5.59
20535795	hsa-mir-1226	3.72	0.0038	3.52	1.63
20518901	hsa-miR-4505	3.71	0.0015	10.91	9.02
20525414	hsa-miR-6726-5p	3.71	0.004	7.2	5.31
20525716	hsa-miR-6877-3p	3.71	0.0012	3.59	1.7
20517748	hsa-miR-4292	3.7	0.0046	5.46	3.57
20518904	hsa-miR-4507	3.69	0.003	10.56	8.67
20519670	hsa-miR-4783-3p	3.69	0.0052	7.64	5.76
20525653	hsa-miR-6846-5p	3.69	3.63e-06	6.14	4.25
20518903	hsa-miR-2392	3.68	0.0014	5.51	3.63
20525637	hsa-miR-6837-5p	3.68	5.52e-06	3.62	1.74
20517730	hsa-miR-4271	3.67	0.0482	3.1	1.22
20537473	hsa-mir-6729	3.67	1.47e-07	6.52	4.64
20519663	hsa-miR-4436b-5p	3.66	0.0001	7.85	5.98
20519458	hsa-miR-4665-3p	3.66	0.0002	4.48	2.61
20507944	hsa-miR-1538	3.65	0.0013	3.76	1.9
20537039	hsa-mir-4785	3.65	0.0008	7.35	5.48
20519528	hsa-miR-4708-3p	3.64	0.0023	3.18	1.31
20519576	hsa-miR-4732-5p	3.64	0.026	6.95	5.09
20525492	hsa-miR-6765-3p	3.64	0.001	4.11	2.25
20536900	hsa-mir-4674	3.58	0.0002	6.9	5.06
20518441	hsa-miR-3918	3.57	0.0036	4.05	2.21
20520568	hsa-miR-5189-5p	3.57	0.0112	9.48	7.64
20536826	hsa-mir-3960	3.56	0.0002	6.96	5.13
20523018	hsa-miR-6086	3.56	0.0003	6.29	4.46
20536702	hsa-mir-4449	3.54	0.0004	9.17	7.34
20537058	hsa-mir-4800	3.54	0.0041	6.31	4.49
20519439	hsa-miR-4655-5p	3.53	0.0146	7.1	5.28
20535684	hsa-mir-933	3.53	0.0003	3.97	2.15
20525479	hsa-miR-6759-5p	3.51	0.0002	3.58	1.77
20525491	hsa-miR-6765-5p	3.51	1.2e-05	12.05	10.24
20525593	hsa-miR-6816-5p	3.51	1.89e-07	13.52	11.71
20519429	hsa-miR-4649-5p	3.5	2.46e-05	10.13	8.33
20537563	hsa-mir-6819	3.49	3.88e-05	5.12	3.32
20529782	hsa-miR-8072	3.47	9.19e-08	13.53	11.73
20526186	hsa-miR-7114-5p	3.46	0.0017	5.74	3.95
20506771	hsa-miR-1227-5p	3.45	0.0002	12.07	10.28
20509227	hsa-miR-1909-3p	3.45	0.0005	10.3	8.51
20500454	hsa-miR-187-5p	3.43	6.9e-05	3.43	1.65
20515638	hsa-miR-3196	3.43	3.2e-06	14.25	12.47
20517835	hsa-miR-3621	3.43	2.85e-06	11.84	10.06
20525459	hsa-miR-6749-5p	3.42	0.0009	10.55	8.78
20506006	hsa-miR-937-5p	3.42	0.0035	10.42	8.65
20519494	hsa-miR-1343-5p	3.4	8.66e-06	11.81	10.05
20525604	hsa-miR-6821-3p	3.4	2.23e-05	4.16	2.4
20518874	hsa-miR-4481	3.39	0.0024	5.15	3.39
20519493	hsa-miR-4687-3p	3.39	0.004	12.86	11.1
20520214	hsa-miR-5008-5p	3.39	5.63e-05	4.02	2.26
20525467	hsa-miR-6753-5p	3.39	0.0158	7.8	6.04
20537238	hsa-mir-5787	3.38	0.0048	5.01	3.25
20505746	hsa-miR-874-3p	3.38	0.0038	7.51	5.75
20517837	hsa-miR-3622a-3p	3.37	0.0036	3.96	2.2
20518845	hsa-miR-4463	3.37	0.0019	11.11	9.36
20519441	hsa-miR-4656	3.37	5.14e-06	8.24	6.49
20519473	hsa-miR-4673	3.37	0.0312	5.97	4.22
20521783	hsa-miR-5571-5p	3.37	7.01e-06	3.35	1.6
20525465	hsa-miR-6752-5p	3.37	0.0019	11.28	9.53
20525557	hsa-miR-6798-5p	3.37	7.06e-05	10.05	8.3
20506763	hsa-miR-1225-5p	3.36	0.0088	8.79	7.04
20503812	hsa-miR-181d-3p	3.36	0.0037	2.9	1.16
20517833	hsa-miR-3620-5p	3.36	0.0004	11.54	9.79
20519601	hsa-miR-4745-3p	3.36	0.0028	2.96	1.22
20521786	hsa-miR-5572	3.36	3.96e-06	8.12	6.37
20509237	hsa-miR-1915-3p	3.35	0.0008	14.37	12.63
20525503	hsa-miR-6771-5p	3.35	0.0001	10.6	8.85
20507742	hsa-miR-1469	3.34	0.0001	13.79	12.05
20517708	hsa-miR-4259	3.34	0.012	2.86	1.12
20518870	hsa-miR-4479	3.34	0.0004	6.2	4.46
20504413	hsa-miR-663a	3.34	3.36e-07	12.88	11.14
20506714	hsa-miR-1182	3.33	0.003	3.84	2.1
20535312	hsa-mir-572	3.33	0.0002	5.29	3.55
20537565	hsa-mir-6821	3.33	0.004	4.38	2.64
20525734	hsa-miR-6886-3p	3.32	0.0212	5.16	3.43
20537257	hsa-mir-6084	3.31	0.0017	5.18	3.46
20525416	hsa-miR-6727-5p	3.3	2.23e-05	14.35	12.63
20506790	hsa-miR-1238-3p	3.29	1.7e-05	3.55	1.83
20519495	hsa-miR-1343-3p	3.28	0.0013	3.41	1.7
20526861	hsa-miR-7150	3.28	0.0034	8.07	6.36
20509233	hsa-miR-1913	3.27	0.0002	4.77	3.07
20536496	hsa-mir-4281	3.26	0.0147	10.83	9.13
20506774	hsa-miR-1228-5p	3.23	1.29e-06	13.2	11.51
20517710	hsa-miR-4253	3.23	0.0226	6.53	4.84
20504342	hsa-miR-602	3.23	7.98e-06	9.08	7.39
20529779	hsa-miR-8069	3.22	0.0013	15	13.32
20525448	hsa-miR-6743-5p	3.21	5.75e-05	12.13	10.44
20537532	hsa-mir-6789	3.2	0.0003	4.6	2.92
20528733	hsa-miR-7704	3.2	4.79e-06	14.97	13.29
20537082	hsa-mir-5090	3.19	0.0006	4.72	3.04
20537225	hsa-mir-5703	3.19	0.0033	8.24	6.56
20525739	hsa-miR-6889-5p	3.19	0.0009	6.92	5.24
20529795	hsa-miR-8085	3.19	0.0054	3.43	1.75
20519570	hsa-miR-4728-5p	3.18	0.0005	8.67	7
20529799	hsa-miR-8089	3.18	0.0044	8.57	6.9
20526180	hsa-miR-7111-5p	3.17	0.0167	5.3	3.63
20536761	hsa-mir-4488	3.16	0.0003	4.66	3
20525469	hsa-miR-6754-5p	3.16	0.006	5.52	3.86
20536678	hsa-mir-4428	3.15	0.0206	3.62	1.97
20518892	hsa-miR-4497	3.15	2.4e-06	15.99	14.34
20522180	hsa-miR-5739	3.15	0.0363	4.85	3.2
20523017	hsa-miR-6085	3.15	0.0002	9.86	8.21
20536680	hsa-mir-4430	3.14	0.0346	4.91	3.26
20524035	hsa-miR-6125	3.11	0.0005	14.65	13.01
20525434	hsa-miR-6736-5p	3.11	0.0033	3.47	1.84
20537511	hsa-mir-6768	3.11	0.0092	4.68	3.05
20525721	hsa-miR-6880-5p	3.11	0.0086	7.34	5.71
20515641	hsa-miR-3197	3.1	0.009	7.97	6.34
20518851	hsa-miR-4466	3.1	0.0002	14.64	13.01
20506788	hsa-miR-1237-3p	3.09	0.0005	4.12	2.49
20521828	hsa-miR-5587-5p	3.09	2.06e-05	2.8	1.17
20523020	hsa-miR-6088	3.09	0.0048	14.1	12.48
20515609	hsa-miR-3180-5p	3.07	0.0002	3.33	1.71
20525732	hsa-miR-6885-3p	3.07	0.0148	2.81	1.19
20536590	hsa-mir-3687	3.04	0.0001	4.12	2.51
20503105	hsa-miR-486-5p	3.04	0.0011	3.1	1.5
20525473	hsa-miR-6756-5p	3.04	0.0002	10.91	9.31
20525677	hsa-miR-6858-5p	3.04	0.0003	12.36	10.76
20525549	hsa-miR-6794-5p	3.03	0.0014	9.6	8
20525683	hsa-miR-6860	3.03	3.95e-05	7.83	6.23
20504352	hsa-miR-611	3.02	4.64e-05	2.88	1.28
20525545	hsa-miR-6792-5p	3.02	0.0001	5.71	4.12
20518905	hsa-miR-4508	3.01	0.0003	13.56	11.97
20515606	hsa-miR-3177-3p	3	5.68e-05	3.79	2.21
20519687	hsa-miR-4792	3	0.0003	3.34	1.76
20504391	hsa-miR-638	3	0.0001	14.37	12.78
20506795	hsa-miR-1202	2.98	0.0116	6.37	4.79
20519533	hsa-miR-4710	2.97	0.0002	6.25	4.68
20515637	hsa-miR-3195	2.96	4.53e-05	9.05	7.49
20537277	hsa-mir-6165	2.96	0.0021	3.85	2.29
20525390	hsa-miR-6720-5p	2.96	0.011	3.21	1.65
20525533	hsa-miR-6786-5p	2.96	4.3e-05	13.22	11.66
20526178	hsa-miR-7110-5p	2.96	0.0031	8.94	7.38
20500791	hsa-miR-188-5p	2.95	0.0234	5.22	3.66
20515635	hsa-miR-3194-5p	2.95	0.0019	3.28	1.72
20537009	hsa-mir-4767	2.95	6.37e-05	6.78	5.22
20525420	hsa-miR-6729-5p	2.95	3.18e-05	14.54	12.98
20537848	hsa-mir-7108	2.95	0.0008	5.44	3.88
20536918	hsa-mir-1343	2.94	6.41e-05	3.8	2.25
20525567	hsa-miR-6803-5p	2.93	0.0013	13.01	11.46
20537615	hsa-mir-6869	2.92	4.79e-05	8.37	6.82
20519702	hsa-miR-4800-3p	2.91	0.0002	7.44	5.9
20500781	hsa-miR-149-3p	2.9	5.08e-05	12.72	11.18
20519555	hsa-miR-4722-5p	2.89	5.96e-05	4.66	3.13
20500396	hsa-miR-198	2.88	0.0126	2.87	1.34
20519414	hsa-miR-4638-3p	2.88	0.0041	3.65	2.13
20506787	hsa-miR-1237-5p	2.85	6.67e-06	14.07	12.56
20535965	hsa-mir-1914	2.85	9.11e-05	5.01	3.5
20536549	hsa-mir-3622b	2.85	0.0382	4.85	3.34
20525577	hsa-miR-6808-5p	2.85	0.0032	6.88	5.37
20519566	hsa-miR-4726-5p	2.84	0.0004	3.58	2.07
20517729	hsa-miR-4270	2.82	0.0171	10.57	9.07
20536464	hsa-mir-4323	2.82	0.002	3.52	2.03
20517899	hsa-miR-3648	2.81	0.0004	8.64	7.15
20525712	hsa-miR-6875-3p	2.79	0.0002	4.43	2.95
20529137	hsa-miR-7845-5p	2.79	0.0128	7.53	6.05
20518629	hsa-miR-3940-5p	2.77	0.0002	13.88	12.41
20519574	hsa-miR-4731-5p	2.77	0.0007	3.44	1.97
20506785	hsa-miR-1236-5p	2.76	0.001	3.48	2.01
20519565	hsa-miR-4725-3p	2.74	0.003	7.39	5.94
20519591	hsa-miR-4740-3p	2.74	0.0122	4.36	2.9
20506009	hsa-miR-939-5p	2.74	0.0488	7.75	6.3
20535690	hsa-mir-939	2.73	0.0013	5.59	4.15
20536867	hsa-mir-4647	2.72	0.0002	5.28	3.84
20518826	hsa-miR-4449	2.71	0.0041	8.85	7.41
20504299	hsa-miR-575	2.71	0.0361	3.28	1.84
20525513	hsa-miR-6776-5p	2.71	0.0033	7.05	5.61
20517919	hsa-miR-3665	2.7	0.0004	15.45	14.02
20536462	hsa-mir-4322	2.7	3e-05	5.63	4.19
20518807	hsa-miR-4433-3p	2.7	0.0022	8.72	7.29
20537558	hsa-mir-6814	2.7	0.006	3.61	2.18
20518882	hsa-miR-4488	2.69	5.18e-05	14.53	13.11
20536994	hsa-mir-4754	2.69	0.0065	4.07	2.64
20524995	hsa-miR-6499-5p	2.69	0.0081	2.99	1.56
20501278	hsa-miR-328-3p	2.68	0.0009	3.61	2.19
20518636	hsa-miR-3944-3p	2.68	0.0006	4.08	2.66
20525521	hsa-miR-6780a-5p	2.68	0.0066	3.84	2.42
20501277	hsa-miR-328-5p	2.67	1.47e-05	11.66	10.24
20518911	hsa-miR-4514	2.67	0.0001	3.17	1.75
20506764	hsa-miR-1225-3p	2.66	0.0007	3.42	2.01
20500433	hsa-miR-139-3p	2.66	6.34e-05	2.71	1.3
20519615	hsa-miR-371b-5p	2.66	0.0159	6.86	5.45
20518946	hsa-miR-4539	2.66	0.0031	6.16	4.74
20524052	hsa-miR-6131	2.66	0.0157	2.44	1.03
20525383	hsa-miR-6716-5p	2.66	0.0009	7.78	6.37
20525657	hsa-miR-6848-5p	2.66	0.0013	7.71	6.29
20517701	hsa-miR-4322	2.63	0.0248	7.49	6.1
20537594	hsa-mir-6849	2.63	0.0165	4.09	2.7
20517736	hsa-miR-4281	2.62	0.0002	11.88	10.49
20537471	hsa-mir-6727	2.62	1.6e-06	4.06	2.67
20525468	hsa-miR-6753-3p	2.61	0.001	3.14	1.76
20536598	hsa-mir-3714	2.6	0.0012	6.03	4.65
20534848	hsa-mir-371a	2.6	0.0081	3.76	2.38
20525419	hsa-miR-6728-3p	2.6	0.0122	3.02	1.64
20512262	hsa-miR-2277-3p	2.59	0.0013	7.54	6.17
20517706	hsa-miR-4257	2.59	0.0003	3.19	1.81
20536984	hsa-mir-4745	2.59	3.11e-05	4.58	3.21
20525535	hsa-miR-6787-5p	2.59	2.06e-05	9.96	8.58
20519595	hsa-miR-4743-5p	2.58	2.65e-05	5.21	3.84
20525021	hsa-miR-6510-5p	2.58	0.0002	6.33	4.97
20536601	hsa-mir-3907	2.57	0.008	4.49	3.12
20525609	hsa-miR-6824-5p	2.57	0.0006	7.55	6.19
20522537	hsa-miR-5787	2.56	0.0003	13.81	12.45
20538049	hsa-mir-8089	2.56	6.51e-05	3.33	1.98
20523021	hsa-miR-6089	2.54	0.0024	15.18	13.83
20524054	hsa-miR-6133	2.53	0.0014	6.03	4.69
20537605	hsa-mir-6769b	2.53	0.0013	3.48	2.15
20519567	hsa-miR-4726-3p	2.5	3.39e-05	2.8	1.48
20504430	hsa-miR-659-3p	2.5	0.0011	3.63	2.31
20536729	hsa-mir-4469	2.49	1.31e-05	6.35	5.03
20535358	hsa-mir-611	2.49	0.0005	3.74	2.42
20501179	hsa-miR-296-3p	2.47	0.0009	6.81	5.51
20519417	hsa-miR-4640-5p	2.47	0.0001	7.48	6.17
20519672	hsa-miR-4785	2.47	0.0177	5.41	4.11
20523022	hsa-miR-6090	2.47	0.0011	15.25	13.94
20517836	hsa-miR-3622a-5p	2.45	0.0005	6.08	4.79
20506865	hsa-miR-1268a	2.44	0.0005	10.92	9.64
20515631	hsa-miR-3191-3p	2.44	0.0007	2.75	1.47
20518637	hsa-miR-3945	2.44	0.0131	2.92	1.64
20518857	hsa-miR-4472	2.44	0.0003	3.86	2.57
20504428	hsa-miR-658	2.44	3.5e-05	4.06	2.77
20500465	hsa-miR-210-3p	2.42	0.0029	8.89	7.62
20518440	hsa-miR-3917	2.42	0.0024	3.82	2.54
20535135	hsa-mir-486	2.42	0.0104	2.54	1.27
20525565	hsa-miR-6802-5p	2.42	0.0032	8.9	7.63
20519406	hsa-miR-4632-3p	2.41	0.0023	2.67	1.4
20506801	hsa-miR-1207-5p	2.4	0.0115	10.06	8.8
20517907	hsa-miR-3656	2.4	0.0003	13.95	12.69
20519679	hsa-miR-4787-5p	2.4	1.56e-05	14.83	13.57
20520201	hsa-miR-5002-3p	2.4	0.0023	2.95	1.69
20515607	hsa-miR-3178	2.39	3.81e-05	13.8	12.55
20536297	hsa-mir-3181	2.38	0.006	4.93	3.67
20519588	hsa-miR-4738-3p	2.38	0.0163	2.64	1.39
20523013	hsa-miR-6081	2.38	0.0004	2.69	1.44
20537265	hsa-mir-6125	2.38	1.23e-05	7.13	5.88
20536750	hsa-mir-3155b	2.37	0.008	3.37	2.13
20517839	hsa-miR-3622b-3p	2.37	0.0033	3.31	2.06
20536999	hsa-mir-4758	2.37	0.0017	6	4.76
20536923	hsa-mir-4692	2.36	0.0097	2.44	1.2
20517838	hsa-miR-3622b-5p	2.35	0.0143	4.92	3.69
20518000	hsa-miR-3714	2.35	0.0055	2.46	1.22
20537038	hsa-mir-4784	2.35	0.0266	3.87	2.64
20535910	hsa-mir-1281	2.34	0.003	3.18	1.95
20536286	hsa-mir-3175	2.34	0.0038	3.36	2.13
20536890	hsa-mir-4665	2.34	0.0006	2.53	1.3
20518823	hsa-miR-4446-3p	2.33	0.0031	5.01	3.79
20535796	hsa-mir-1227	2.32	0.0051	3.05	1.83
20529131	hsa-miR-4433b-3p	2.32	0.002	9.91	8.7
20500795	hsa-miR-193a-5p	2.31	0.0017	9.43	8.22
20518824	hsa-miR-4447	2.31	0.0069	5	3.79
20537000	hsa-mir-4758	2.31	0.0002	5.81	4.6
20525024	hsa-miR-6511a-3p	2.31	0.0085	3.85	2.64
20525444	hsa-miR-6741-5p	2.31	0.0047	6.7	5.49
20518782	hsa-miR-1268b	2.3	0.0011	10.25	9.05
20517903	hsa-miR-3652	2.3	0.0361	3.8	2.6
20537005	hsa-mir-4763	2.29	3.1e-06	2.68	1.48
20525511	hsa-miR-6775-5p	2.28	9e-05	10.8	9.62
20518922	hsa-miR-4523	2.26	0.0002	2.58	1.41
20525531	hsa-miR-6785-5p	2.26	0.0034	6.27	5.1
20525602	hsa-miR-6820-3p	2.26	0.0055	3.47	2.29
20537569	hsa-mir-6825	2.26	0.0004	4.61	3.44
20525679	hsa-miR-6859-5p	2.26	0.0004	2.64	1.46
20536435	hsa-mir-4297	2.25	0.0107	3.63	2.46
20519589	hsa-miR-4739	2.25	0.0007	11.28	10.11
20504332	hsa-miR-595	2.25	0.0014	4.78	3.62
20526170	hsa-miR-7106-5p	2.25	0.0024	5.94	4.77
20506887	hsa-miR-1292-5p	2.24	0.0054	5.56	4.4
20519490	hsa-miR-4685-3p	2.24	0.0216	3.19	2.03
20505738	hsa-miR-298	2.23	0.0067	2.72	1.56
20515534	hsa-miR-3132	2.23	0.0045	2.33	1.17
20517690	hsa-miR-4310	2.23	0.001	2.93	1.77
20518887	hsa-miR-4492	2.23	0.0017	11.15	9.99
20535136	hsa-mir-486	2.23	0.0058	3.25	2.09
20523019	hsa-miR-6087	2.23	0.0001	14.51	13.35
20525719	hsa-miR-6879-5p	2.23	0.0061	6.79	5.63
20517702	hsa-miR-4321	2.22	0.0046	6.43	5.28
20519669	hsa-miR-4783-5p	2.21	0.0087	3.23	2.09
20525031	hsa-miR-6515-5p	2.21	0.0013	4.16	3.02
20506796	hsa-miR-1203	2.2	0.0008	4.53	3.39
20536244	hsa-mir-3150a	2.2	0.0171	5.16	4.02
20504364	hsa-miR-619-5p	2.2	0.0284	5.67	4.53
20519532	hsa-miR-203b-3p	2.19	0.0039	2.69	1.55
20518817	hsa-miR-4442	2.19	0.0232	3.73	2.59
20525460	hsa-miR-6749-3p	2.19	0.0002	2.97	1.84
20537618	hsa-mir-6872	2.19	0.0011	3.56	2.43
20535697	hsa-mir-943	2.19	0.0047	3.74	2.61
20517817	hsa-miR-3610	2.18	0.0165	2.52	1.4
20525432	hsa-miR-6735-5p	2.18	0.0004	5.23	4.1
20525502	hsa-miR-6770-3p	2.18	0.0041	1.9	0.78
20524053	hsa-miR-6132	2.17	0.0161	7.88	6.77
20535861	hsa-mir-1247	2.16	0.0004	2.85	1.74
20536232	hsa-mir-3141	2.16	0.0004	2.79	1.68
20518802	hsa-miR-4430	2.16	0.0017	7.43	6.33
20518926	hsa-miR-4526	2.16	0.0033	4.55	3.44
20520329	hsa-miR-5090	2.16	0.0188	2.53	1.43
20536899	hsa-mir-4673	2.15	0.0037	3.65	2.54
20515543	hsa-miR-3137	2.14	0.0007	2.91	1.82
20517831	hsa-miR-3619-3p	2.13	0.0009	3.04	1.95
20536638	hsa-mir-3928	2.13	0.0006	2.61	1.52
20517936	hsa-miR-3679-5p	2.11	0.0177	4.99	3.91
20529138	hsa-miR-7846-3p	2.1	0.0023	2.59	1.52
20537266	hsa-mir-6126	2.09	0.0088	4.84	3.78
20529762	hsa-miR-8052	2.09	0.0427	3.83	2.77
20535340	hsa-mir-596	2.08	0.0009	2.54	1.49
20525474	hsa-miR-6756-3p	2.08	0.0011	2.71	1.66
20535691	hsa-mir-940	2.08	0.0005	5.21	4.16
20536869	hsa-mir-4649	2.07	0.0002	3.31	2.26
20537535	hsa-mir-6792	2.07	0.0002	2.92	1.87
20525547	hsa-miR-6793-5p	2.07	0.001	3.89	2.84
20525684	hsa-miR-6861-5p	2.07	0.0045	6.82	5.77
20525750	hsa-miR-6894-3p	2.07	0.0024	2.93	1.88
20529132	hsa-miR-1273h-5p	2.06	0.0099	3.7	2.66
20515550	hsa-miR-3141	2.06	0.0002	11.14	10.1
20536749	hsa-mir-3155b	2.05	0.011	3.41	2.38
20529128	hsa-miR-7843-5p	2.05	0.0041	2.2	1.17
20525569	hsa-miR-6804-5p	2.04	0.0082	2.33	1.3
20525493	hsa-miR-6766-5p	2.03	0.0056	2.27	1.25
20518940	hsa-miR-1587	2.02	0.0038	8.55	7.53
20537474	hsa-mir-6730	2.02	0.0164	2.7	1.69
20537854	hsa-mir-7114	2.02	0.0139	3.14	2.12
20535686	hsa-mir-935	2.02	0.0015	5.75	4.74
20537065	hsa-mir-5001	2.01	0.0005	3.22	2.21
20520325	hsa-miR-5088-5p	2.01	0.019	2.64	1.64
20524250	hsa-miR-6165	2.01	0.0041	5.61	4.61
20538010	hsa-mir-8052	2.01	0.0065	2.67	1.66
20534894	hsa-mir-346	2	0.0178	3.72	2.72
20534582	hsa-mir-125b-1	-2.01	0.0262	2.15	3.16
20500730	hsa-miR-125b-5p	-2.01	0.0003	11.51	12.52
20503908	hsa-miR-532-3p	-2.01	0.0418	5.81	6.82
20535333	hsa-mir-550a-1	-2.03	0.0122	4.64	5.66
20535334	hsa-mir-550a-2	-2.03	0.0122	4.64	5.66
20535436	hsa-mir-550a-3	-2.03	0.0122	4.64	5.66
20535940	hsa-mir-320d-2	-2.04	0.0001	4.19	5.22
20501197	hsa-miR-361-5p	-2.04	0.0005	10.07	11.1
20505964	hsa-miR-924	-2.04	0.0014	1.3	2.33
20504187	hsa-miR-455-3p	-2.05	1.43e-05	10.57	11.61
20518795	hsa-miR-548ac	-2.05	0.0145	1.91	2.94
20537519	hsa-mir-6776	-2.07	0.0005	5.95	7.01
20501273	hsa-miR-340-5p	-2.08	0.0017	1.1	2.15
20500196	hsa-miR-107	-2.1	0.0039	12.29	13.36
20500123	hsa-let-7f-5p	-2.13	0.0337	10.11	11.2
20504572	hsa-miR-1301-3p	-2.13	0.0271	3.79	4.88
20536764	hsa-mir-4490	-2.16	0.0003	1.4	2.51
20518799	hsa-miR-4427	-2.17	0.0012	1.06	2.18
20519648	hsa-miR-4771	-2.18	0.0058	1.01	2.13
20500191	hsa-miR-103a-3p	-2.19	0.0038	12.41	13.54
20517928	hsa-miR-3673	-2.19	0.0002	1.07	2.2
20535306	hsa-mir-568	-2.2	0.0275	1.2	2.34
20537913	hsa-mir-7515	-2.25	0.0332	1.85	3.02
20500761	hsa-miR-191-5p	-2.26	0.0038	11.29	12.47
20506716	hsa-miR-1184	-2.27	0.0282	4.39	5.57
20500159	hsa-miR-28-3p	-2.35	0.0023	7.61	8.84
20500746	hsa-miR-140-3p	-2.36	0.0047	6.16	7.4
20525623	hsa-miR-6831-5p	-2.36	0.001	5.52	6.76
20502129	hsa-miR-425-5p	-2.4	0.0022	9.46	10.72
20504186	hsa-miR-455-5p	-2.4	0.0002	5.78	7.04
20525562	hsa-miR-6800-3p	-2.4	0.0013	3.45	4.71
20500157	hsa-miR-27a-3p	-2.42	0.0043	13.04	14.32
20500724	hsa-miR-30b-5p	-2.42	0.0434	8.07	9.34
20500486	hsa-miR-222-3p	-2.43	0.0006	13.13	14.41
20501295	hsa-miR-324-3p	-2.45	0.0002	5.49	6.78
20529568	hsa-miR-7977	-2.46	0.0025	6.83	8.13
20505760	hsa-miR-708-5p	-2.48	0.0001	9.99	11.3
20500483	hsa-miR-221-5p	-2.51	0.0146	5.11	6.43
20500743	hsa-miR-138-5p	-2.55	0.0015	7.58	8.93
20500452	hsa-miR-183-5p	-2.55	0.0127	8.17	9.53
20518801	hsa-miR-4429	-2.56	0.0007	8.38	9.74
20501162	hsa-miR-200a-5p	-2.58	0.001	5.53	6.9
20538034	hsa-mir-8075	-2.58	0.0037	3.3	4.67
20517684	hsa-miR-4303	-2.62	0.0101	1.64	3.03
20515627	hsa-miR-320e	-2.64	0.0026	7.3	8.7
20504562	hsa-miR-320b	-2.68	5.75e-05	10.86	12.28
20500165	hsa-miR-31-3p	-2.69	0.0133	7.46	8.89
20500445	hsa-miR-181a-2-3p	-2.7	0.0471	6.56	7.99
20518936	hsa-miR-378i	-2.71	0.0123	6.5	7.94
20500848	hsa-miR-320a	-2.72	4.24e-05	10.93	12.37
20504408	hsa-miR-652-3p	-2.73	0.0029	6.94	8.39
20501294	hsa-miR-324-5p	-2.77	0.0017	6.31	7.78
20536308	hsa-mir-320e	-2.78	3.19e-05	8.72	10.2
20500723	hsa-miR-27b-3p	-2.79	0.0221	10.57	12.05
20504563	hsa-miR-320c	-2.8	3.93e-05	10.73	12.22
20536800	hsa-mir-4521	-2.8	0.002	1.26	2.74
20526878	hsa-miR-7161-5p	-2.81	0.0027	1.69	3.18
20500484	hsa-miR-221-3p	-2.83	0.0005	12.69	14.19
20501183	hsa-miR-30e-3p	-2.83	0.0001	5.32	6.82
20500185	hsa-miR-101-5p	-2.84	0.0007	1.4	2.91
20500715	hsa-let-7i-5p	-2.85	0.0021	10.92	12.44
20506712	hsa-miR-1180-3p	-2.85	0.0101	5.26	6.77
20504274	hsa-miR-92b-3p	-2.85	0.0023	6.4	7.91
20500131	hsa-miR-17-3p	-2.89	0.0077	3.58	5.11
20503887	hsa-miR-505-3p	-2.89	4.65e-05	3.01	4.55
20500119	hsa-let-7d-5p	-2.91	0.003	11.6	13.14
20500446	hsa-miR-181b-5p	-2.93	0.0001	9.95	11.5
20500395	hsa-miR-197-3p	-2.94	0.0039	5.48	7.04
20503875	hsa-miR-500a-5p	-2.97	0.0057	5.91	7.48
20500179	hsa-miR-98-5p	-2.98	0.005	4.6	6.17
20500735	hsa-miR-130a-3p	-2.99	0.0002	9.11	10.69
20534752	hsa-mir-155	-3.01	0.0008	1.6	3.19
20529139	hsa-miR-7847-3p	-3.02	0.003	9.17	10.76
20504569	hsa-miR-1271-5p	-3.03	8.49e-05	5.99	7.59
20525461	hsa-miR-6750-5p	-3.03	0.0003	5.28	6.88
20501287	hsa-miR-151a-3p	-3.04	2.05e-05	8.67	10.27
20502122	hsa-miR-422a	-3.04	0.0046	7	8.6
20534637	hsa-mir-320a	-3.09	3.55e-05	7.52	9.15
20519463	hsa-miR-4668-5p	-3.15	0.0018	7.94	9.6
20500470	hsa-miR-181a-3p	-3.16	0.005	3.14	4.8
20500731	hsa-miR-125b-1-3p	-3.17	0.0026	3.25	4.91
20535083	hsa-mir-424	-3.2	0.0038	2.64	4.32
20501176	hsa-miR-99b-5p	-3.2	2.13e-05	9.79	11.46
20520351	hsa-miR-1273g-3p	-3.22	0.0029	11.24	12.93
20528493	hsa-miR-7641	-3.22	0.0343	9.81	11.5
20500158	hsa-miR-28-5p	-3.29	0.0002	7.69	9.4
20509070	hsa-miR-320d	-3.31	0.0002	9.61	11.34
20517744	hsa-miR-4284	-3.37	0.0075	7.49	9.24
20500142	hsa-miR-21-3p	-3.38	0.0003	5.27	7.03
20501293	hsa-miR-331-3p	-3.43	7.12e-05	5.75	7.53
20500128	hsa-miR-16-5p	-3.44	0.002	11.42	13.2
20500787	hsa-miR-185-5p	-3.5	0.0025	9.01	10.82
20503877	hsa-miR-501-5p	-3.52	0.0142	3.44	5.25
20501177	hsa-miR-99b-3p	-3.54	0.0006	4.99	6.81
20501243	hsa-miR-378a-3p	-3.57	0.0047	9.05	10.89
20500453	hsa-miR-183-3p	-3.65	5.51e-05	5.56	7.43
20501286	hsa-miR-151a-5p	-3.73	7.85e-05	9.87	11.77
20518788	hsa-miR-378f	-3.79	0.0107	6.65	8.57
20517675	hsa-miR-378c	-3.81	0.0138	7.5	9.43
20504561	hsa-miR-151b	-3.83	0.0003	7.12	9.06
20501181	hsa-miR-130b-3p	-3.87	8.28e-05	7.23	9.19
20500171	hsa-miR-92a-3p	-4	0.0005	11.49	13.49
20506012	hsa-miR-941	-4.12	0.0025	4.34	6.39
20500183	hsa-miR-100-5p	-4.18	4.53e-06	10.56	12.63
20502124	hsa-miR-423-3p	-4.18	0.0022	8.06	10.12
20501298	hsa-miR-339-5p	-4.21	6.79e-06	5.18	7.25
20502360	hsa-miR-429	-4.3	0.0227	2.86	4.97
20510799	hsa-miR-1972	-4.39	0.0118	4.79	6.92
20529785	hsa-miR-8075	-4.39	0.001	8.03	10.17
20500777	hsa-miR-138-1-3p	-4.4	0.0072	3.93	6.07
20501160	hsa-miR-29c-3p	-4.43	0.0012	4.19	6.34
20501158	hsa-miR-106b-3p	-4.54	3.03e-05	6.24	8.42
20500139	hsa-miR-20a-5p	-4.55	6.68e-05	11.61	13.79
20500126	hsa-miR-15a-5p	-4.58	0.0104	6.71	8.91
20503814	hsa-miR-512-3p	-4.69	0.0001	2.53	4.76
20500161	hsa-miR-29a-3p	-4.86	3.62e-05	10.93	13.21
20500393	hsa-miR-196a-5p	-4.9	0.0004	7.63	9.92
20504372	hsa-miR-625-5p	-4.91	0.0001	4.94	7.24
20517821	hsa-miR-3613-3p	-4.99	0.0078	7.82	10.14
20500145	hsa-miR-23a-5p	-5.04	9.02e-06	6.76	9.1
20500194	hsa-miR-106a-5p	-5.09	1.73e-05	11.51	13.86
20500421	hsa-miR-148a-3p	-5.15	0.0019	6.41	8.77
20500130	hsa-miR-17-5p	-5.15	2.63e-05	11.54	13.91
20504312	hsa-miR-584-5p	-5.15	0.0001	6.52	8.89
20500174	hsa-miR-93-3p	-5.49	3.96e-05	4.64	7.1
20501157	hsa-miR-106b-5p	-5.53	5.68e-05	9.79	12.26
20504584	hsa-miR-378d	-5.62	0.0223	4.7	7.19
20500733	hsa-miR-128-3p	-5.66	2.21e-05	5.63	8.14
20500137	hsa-miR-19b-3p	-5.74	0.0006	10.11	12.64
20502237	hsa-miR-20b-5p	-6.17	0.0002	9.15	11.78
20501035	hsa-miR-200c-5p	-6.21	5.91e-07	3.06	5.7
20517902	hsa-miR-3651	-6.34	0.0001	5.48	8.15
20502126	hsa-miR-424-3p	-6.38	1.8e-05	7.97	10.65
20517816	hsa-miR-3609	-6.67	4.38e-05	5.23	7.97
20500173	hsa-miR-93-5p	-6.76	6.55e-06	9.76	12.52
20501276	hsa-miR-330-3p	-7.27	3.55e-06	4.28	7.14
20502125	hsa-miR-424-5p	-7.27	2.91e-05	2.51	5.37
20501291	hsa-miR-148b-3p	-7.32	0.0011	4.7	7.57
20501771	hsa-miR-196b-5p	-7.38	0.0003	4.53	7.42
20500438	hsa-miR-10a-5p	-7.61	0.0001	4.07	6.99
20500135	hsa-miR-19a-3p	-7.8	0.0018	5.35	8.31
20500151	hsa-miR-25-3p	-8.02	0.0002	7.95	10.95
20518919	hsa-miR-4521	-8.37	0.0003	6.69	9.75
20500170	hsa-miR-92a-1-5p	-8.43	0.0018	3.54	6.62
20500718	hsa-miR-15b-5p	-8.74	0.0002	8.96	12.09
20500485	hsa-miR-222-5p	-8.93	7.95e-05	2.11	5.27
20500722	hsa-miR-27b-5p	-9.34	0.0003	4	7.22
20501083	hsa-miR-155-5p	-9.61	3.16e-05	6.27	9.53
20504433	hsa-miR-421	-10.04	1.61e-05	4.94	8.27
20500188	hsa-miR-29b-3p	-10.16	0.0014	4.4	7.74
20503882	hsa-miR-503-5p	-11.15	7.02e-05	7.12	10.59
20501312	hsa-miR-345-5p	-11.69	0.0088	2.54	6.09
20500132	hsa-miR-18a-5p	-13.93	1.32e-05	8.07	11.87
20500156	hsa-miR-27a-5p	-14.74	2.83e-05	6.18	10.07
20502235	hsa-miR-18b-5p	-16.38	6.87e-05	5.45	9.48
20500133	hsa-miR-18a-3p	-16.56	5.27e-05	2.87	6.92
20501175	hsa-miR-301a-3p	-17.13	3.23e-06	2.29	6.39
20500463	hsa-miR-205-3p	-20.55	4.14e-05	3.3	7.66
20500187	hsa-miR-29b-1-5p	-31.87	5.11e-06	4.6	9.59
