# Supplementary material for: miR-155 Contributes to Normal Keratinocyte Differentiation and Is Upregulated in the Epidermis of Psoriatic Skin Lesions
Source: Int J Mol Sci. 2020 Dec 5;21(23):9288. doi: 10.3390/ijms21239288 (PMC7731132; doi:10.3390/ijms21239288)
Supplement: Supplementary file 1 [file ijms-21-09288-s001.zip › ijms-975235-supplementary/sTable_2.xlsx]

## Sheet: miRNA_FC2_PvsD
ID	Transcript ID(Array Design)	Fold Change	P-val	D Avg (log2)	P Avg (log2)
20525731	hsa-miR-6885-5p	17.73	0.0001	6.05	1.9
20525644	hsa-miR-6840-3p	13.21	0.0145	8.54	4.81
20523012	hsa-miR-6080	12.75	0.002	6.84	3.17
20506015	hsa-miR-943	11.25	1.26e-05	5.9	2.41
20525470	hsa-miR-6754-3p	10.57	0.0002	6.67	3.26
20501213	hsa-miR-365b-5p	9.92	0.0003	5.93	2.62
20501233	hsa-miR-373-5p	9.73	0.0007	4.99	1.71
20518933	hsa-miR-4532	9.48	2.76e-05	12.48	9.24
20505789	hsa-miR-885-5p	9.33	0.0011	6.03	2.81
20525663	hsa-miR-6851-5p	8.99	0.0129	5.39	2.23
20525449	hsa-miR-6743-3p	8.81	1.96e-05	5.79	2.65
20504278	hsa-miR-557	8.78	0.0001	5.26	2.13
20525706	hsa-miR-6872-3p	8.57	6.82e-05	6.5	3.4
20520218	hsa-miR-5010-5p	8.44	6.42e-07	5.58	2.51
20523000	hsa-miR-6068	8.23	0.003	10.33	7.29
20525612	hsa-miR-6825-3p	8.23	5.16e-07	4.65	1.61
20500418	hsa-miR-129-5p	8.08	0.0006	5.94	2.92
20529773	hsa-miR-8063	8.02	0.0148	9.27	6.27
20519489	hsa-miR-4685-5p	8	7.18e-06	5.09	2.09
20518458	hsa-miR-3928-5p	7.88	0.0074	6.02	3.05
20519440	hsa-miR-4655-3p	7.84	0.0002	4.5	1.53
20525438	hsa-miR-6738-5p	7.84	2.82e-06	4.66	1.69
20525392	hsa-miR-6721-5p	7.64	2.32e-05	6.88	3.95
20525446	hsa-miR-6742-5p	7.61	6.1e-06	4.92	1.99
20504295	hsa-miR-572	7.54	0.0006	8.54	5.63
20500454	hsa-miR-187-5p	7.25	4.7e-06	4.51	1.65
20519554	hsa-miR-4721	6.94	1.44e-05	9.21	6.42
20506789	hsa-miR-1238-5p	6.88	2.27e-07	3.96	1.17
20525536	hsa-miR-6787-3p	6.85	0.0004	5.1	2.32
20503815	hsa-miR-498	6.67	0.0019	6.26	3.52
20519497	hsa-miR-4689	6.58	0.0035	9.89	7.18
20525651	hsa-miR-6845-5p	6.52	0.0038	7.42	4.72
20519680	hsa-miR-4787-3p	6.5	1.41e-05	4.8	2.1
20518910	hsa-miR-4513	6.42	8.21e-07	5.16	2.48
20504390	hsa-miR-637	6.42	0.0025	6.33	3.64
20519510	hsa-miR-4697-5p	6.39	1.9e-06	4.89	2.21
20504415	hsa-miR-449b-3p	6.35	0.0028	4.41	1.74
20519527	hsa-miR-4708-5p	6.35	1.26e-06	6.79	4.12
20525512	hsa-miR-6775-3p	6.34	4.71e-06	4.58	1.92
20506713	hsa-miR-1181	6.29	0.0003	5.64	2.99
20526177	hsa-miR-7109-3p	6.24	4.37e-08	5.2	2.56
20529783	hsa-miR-8073	6.17	0.0001	6.1	3.48
20521783	hsa-miR-5571-5p	6.11	2.4e-07	4.21	1.6
20500467	hsa-miR-211-3p	6.07	0.0072	4.92	2.32
20525735	hsa-miR-6887-5p	6.07	0.0066	4.93	2.33
20520576	hsa-miR-5195-3p	6.06	0.0375	6.37	3.77
20505608	hsa-miR-675-5p	6.04	0.0005	4.51	1.92
20515624	hsa-miR-3188	5.98	0.0117	9.56	6.98
20506004	hsa-miR-935	5.78	6.43e-08	4.01	1.48
20504333	hsa-miR-596	5.73	0.0006	5.04	2.52
20517717	hsa-miR-4327	5.72	1.44e-05	5.4	2.89
20525529	hsa-miR-6784-5p	5.68	0.0004	6.48	3.97
20518880	hsa-miR-4486	5.51	0.0016	10.19	7.73
20525711	hsa-miR-6875-5p	5.49	0.0003	4.63	2.18
20518844	hsa-miR-4462	5.45	0.0073	5.8	3.35
20518931	hsa-miR-4530	5.43	0.004	12.18	9.74
20536552	hsa-mir-3648	5.32	0.0016	8.39	5.97
20525541	hsa-miR-6790-5p	5.25	0.0107	10.16	7.77
20519511	hsa-miR-4697-3p	5.13	1.51e-06	4.2	1.84
20537261	hsa-mir-6089-1	5.12	0.0035	11.49	9.13
20537862	hsa-mir-6089-2	5.12	0.0035	11.49	9.13
20537043	hsa-mir-4787	5.11	2.35e-07	6.68	4.33
20506763	hsa-miR-1225-5p	5.1	0.0022	9.39	7.04
20525720	hsa-miR-6879-3p	5.06	3.1e-05	5.96	3.62
20525393	hsa-miR-6722-5p	4.99	0.0018	5.27	2.95
20518901	hsa-miR-4505	4.98	0.0012	11.33	9.02
20504396	hsa-miR-642a-3p	4.98	0.0034	5.79	3.47
20529774	hsa-miR-8064	4.89	0.0439	7.4	5.11
20504389	hsa-miR-636	4.85	0.0002	4.69	2.41
20523001	hsa-miR-6069	4.82	0.0002	5.2	2.93
20500459	hsa-miR-203a	4.81	0.0064	13.82	11.56
20518625	hsa-miR-3937	4.81	0.0007	8.79	6.52
20537486	hsa-mir-6743	4.81	3.19e-05	5.93	3.66
20504559	hsa-miR-1224-5p	4.8	0.0032	6.47	4.21
20519603	hsa-miR-4746-3p	4.77	0.0001	5.2	2.95
20505795	hsa-miR-665	4.76	0.0011	5.07	2.82
20536762	hsa-mir-4489	4.7	7.51e-05	4.4	2.17
20525619	hsa-miR-6829-5p	4.66	0.004	5.08	2.86
20506006	hsa-miR-937-5p	4.62	0.0018	10.86	8.65
20515612	hsa-miR-3181	4.61	0.0004	4.86	2.66
20505961	hsa-miR-920	4.6	0.0068	3.86	1.66
20518904	hsa-miR-4507	4.53	0.0016	10.85	8.67
20518937	hsa-miR-4535	4.49	0.0008	4.33	2.16
20537606	hsa-mir-6860	4.48	0.0175	5.47	3.31
20536301	hsa-mir-3185	4.47	0.0007	4.94	2.79
20536970	hsa-mir-4734	4.47	0.0001	6.4	4.24
20535797	hsa-mir-1228	4.42	0.0005	4.07	1.93
20537548	hsa-mir-6804	4.42	0.0005	7.23	5.08
20536794	hsa-mir-4516	4.37	1.3e-05	4.14	2.01
20525581	hsa-miR-6810-5p	4.36	0.0009	5.02	2.9
20500783	hsa-miR-150-3p	4.35	0.014	7.48	5.36
20517837	hsa-miR-3622a-3p	4.33	0.0025	4.32	2.2
20515623	hsa-miR-3187-3p	4.3	0.0034	9.17	7.07
20509226	hsa-miR-1909-5p	4.29	0.0033	6.49	4.39
20525559	hsa-miR-6799-5p	4.28	0.0172	8.26	6.16
20505794	hsa-miR-887-3p	4.27	2.08e-06	3.76	1.67
20535966	hsa-mir-1915	4.23	3.72e-05	4.52	2.44
20519508	hsa-miR-4695-3p	4.23	3.32e-07	6.28	4.2
20526186	hsa-miR-7114-5p	4.23	0.0031	6.03	3.95
20519607	hsa-miR-4749-5p	4.22	7.97e-06	9.61	7.53
20525465	hsa-miR-6752-5p	4.17	0.0009	11.59	9.53
20525637	hsa-miR-6837-5p	4.17	5.91e-06	3.8	1.74
20518925	hsa-miR-4525	4.15	0.0056	4.69	2.63
20518800	hsa-miR-4428	4.14	0.0001	3.85	1.8
20518874	hsa-miR-4481	4.12	0.0009	5.43	3.39
20523007	hsa-miR-6075	4.12	1.54e-05	8.67	6.63
20525573	hsa-miR-6806-5p	4.12	0.0006	6.28	4.24
20518893	hsa-miR-4498	4.11	0.0008	8.63	6.59
20519626	hsa-miR-4758-5p	4.09	0.0018	10.45	8.42
20537253	hsa-mir-6080	4.08	1.64e-05	6.45	4.43
20525662	hsa-miR-6850-3p	4.07	0.0036	4.79	2.77
20517916	hsa-miR-3663-3p	4.04	0.0216	8.22	6.21
20521786	hsa-miR-5572	4.04	1.2e-06	8.38	6.37
20525591	hsa-miR-6815-5p	4.04	0.0003	4.62	2.6
20501278	hsa-miR-328-3p	4.03	0.0002	4.2	2.19
20525394	hsa-miR-6722-3p	4.02	0.0001	11.65	9.64
20525633	hsa-miR-6780b-5p	3.99	0.0101	6.38	4.38
20525748	hsa-miR-6893-3p	3.97	0.0124	4.75	2.76
20535667	hsa-mir-885	3.97	0.0066	8.88	6.89
20525513	hsa-miR-6776-5p	3.96	0.0005	7.6	5.61
20525549	hsa-miR-6794-5p	3.96	0.0003	9.98	8
20523018	hsa-miR-6086	3.92	0.0007	6.43	4.46
20526174	hsa-miR-7108-5p	3.91	0.0003	13.19	11.22
20525551	hsa-miR-6795-5p	3.89	0.0002	5.09	3.13
20506852	hsa-miR-1260a	3.88	0.013	4.45	2.49
20536582	hsa-mir-3679	3.88	0.012	5.47	3.52
20537262	hsa-mir-6090	3.88	0.0006	8.44	6.48
20515622	hsa-miR-3187-5p	3.87	0.0026	5.44	3.48
20525492	hsa-miR-6765-3p	3.87	0.0008	4.2	2.25
20513596	hsa-miR-711	3.87	0.0039	3.57	1.61
20517730	hsa-miR-4271	3.86	0.0214	3.17	1.22
20504273	hsa-miR-92b-5p	3.86	0.0001	10.16	8.21
20525475	hsa-miR-6757-5p	3.85	0.0007	5.7	3.76
20536852	hsa-mir-4632	3.83	7.9e-06	5.62	3.68
20519457	hsa-miR-4665-5p	3.83	0.0002	9.95	8.01
20501314	hsa-miR-346	3.82	0.0023	7.18	5.25
20536678	hsa-mir-4428	3.82	0.0405	3.9	1.97
20529795	hsa-miR-8085	3.81	0.002	3.68	1.75
20520577	hsa-miR-5196-5p	3.8	8.18e-05	7.51	5.59
20525747	hsa-miR-6893-5p	3.8	0.0045	5.03	3.11
20518845	hsa-miR-4463	3.79	0.0007	11.28	9.36
20525730	hsa-miR-6884-3p	3.79	0.0182	4.24	2.32
20536748	hsa-mir-4479	3.78	0.0016	5.23	3.31
20519600	hsa-miR-4745-5p	3.78	0.0009	13.45	11.53
20525545	hsa-miR-6792-5p	3.78	4.7e-05	6.04	4.12
20515610	hsa-miR-3180-3p	3.77	5.58e-06	10.48	8.57
20525023	hsa-miR-6511a-5p	3.77	0.0115	5.17	3.26
20506779	hsa-miR-1231	3.76	0.0015	10.48	8.57
20509236	hsa-miR-1915-5p	3.76	0.0011	3.56	1.64
20525459	hsa-miR-6749-5p	3.74	0.0005	10.68	8.78
20529799	hsa-miR-8089	3.74	0.0029	8.8	6.9
20506009	hsa-miR-939-5p	3.74	0.0129	8.2	6.3
20503812	hsa-miR-181d-3p	3.72	0.0024	3.05	1.16
20515616	hsa-miR-3184-3p	3.72	0.0157	4.08	2.18
20537533	hsa-mir-6790	3.72	0.0008	6.95	5.05
20504586	hsa-miR-762	3.7	0.0007	13.59	11.7
20519405	hsa-miR-4632-5p	3.68	0.0013	10.78	8.9
20506790	hsa-miR-1238-3p	3.66	2.79e-05	3.7	1.83
20504285	hsa-miR-564	3.65	3.34e-06	3.77	1.9
20525454	hsa-miR-6746-3p	3.64	0.0001	6.5	4.63
20537879	hsa-mir-486-2	3.63	5.73e-05	3.82	1.96
20537878	hsa-mir-486-2	3.63	0.0002	4.95	3.09
20518870	hsa-miR-4479	3.62	0.0005	6.32	4.46
20525750	hsa-miR-6894-3p	3.62	0.0003	3.74	1.88
20537988	hsa-mir-7845	3.61	7.65e-05	4.98	3.13
20536803	hsa-mir-4523	3.6	0.0037	4.91	3.06
20519580	hsa-miR-4734	3.6	0.0021	13.24	11.39
20525734	hsa-miR-6886-3p	3.6	0.0192	5.27	3.43
20525557	hsa-miR-6798-5p	3.59	5.6e-05	10.15	8.3
20525601	hsa-miR-6820-5p	3.59	0.0005	8.8	6.95
20509227	hsa-miR-1909-3p	3.58	0.0005	10.35	8.51
20537039	hsa-mir-4785	3.58	0.0006	7.32	5.48
20524052	hsa-miR-6131	3.58	0.0111	2.87	1.03
20536560	hsa-mir-3656	3.57	0.0016	7.68	5.84
20518824	hsa-miR-4447	3.57	0.0017	5.63	3.79
20519498	hsa-miR-4690-5p	3.56	0.0003	9.14	7.31
20519474	hsa-miR-4674	3.54	0.0007	12.29	10.47
20519555	hsa-miR-4722-5p	3.54	2.91e-05	4.95	3.13
20503885	hsa-miR-504-3p	3.54	0.0019	7.97	6.15
20525509	hsa-miR-6774-5p	3.54	0.0239	4.96	3.14
20504353	hsa-miR-612	3.53	0.0006	4.73	2.91
20519507	hsa-miR-4695-5p	3.52	0.0083	10.83	9.01
20523016	hsa-miR-6084	3.52	0.0182	5.62	3.8
20500432	hsa-miR-139-5p	3.51	0.0304	4.38	2.58
20518441	hsa-miR-3918	3.5	0.004	4.02	2.21
20504369	hsa-miR-623	3.5	0.0002	3.42	1.62
20525543	hsa-miR-6791-5p	3.5	0.0013	13.02	11.22
20519528	hsa-miR-4708-3p	3.49	0.0021	3.12	1.31
20506785	hsa-miR-1236-5p	3.48	0.0003	3.81	2.01
20519574	hsa-miR-4731-5p	3.48	0.0002	3.77	1.97
20519592	hsa-miR-4741	3.48	0.0044	10.89	9.09
20515520	hsa-miR-3124-5p	3.47	0.0048	7.65	5.85
20519615	hsa-miR-371b-5p	3.47	0.0055	7.24	5.45
20536618	hsa-mir-3917	3.47	0.0003	3.71	1.92
20536784	hsa-mir-4508	3.47	5.84e-06	5.35	3.56
20536598	hsa-mir-3714	3.43	0.0004	6.42	4.65
20537508	hsa-mir-6765	3.43	0.0066	3.94	2.16
20525396	hsa-miR-6724-5p	3.42	0.0014	13.33	11.55
20525516	hsa-miR-6777-3p	3.42	0.0003	3.64	1.86
20519439	hsa-miR-4655-5p	3.41	0.0136	7.05	5.28
20536496	hsa-mir-4281	3.4	0.0148	10.9	9.13
20525570	hsa-miR-6804-3p	3.4	0.0001	3.83	2.07
20525611	hsa-miR-6825-5p	3.4	0.0001	5.45	3.68
20525703	hsa-miR-6871-5p	3.36	0.0005	5.01	3.26
20506900	hsa-miR-1307-5p	3.35	0.0101	3	1.25
20519636	hsa-miR-4763-3p	3.35	0.0096	12.79	11.05
20537595	hsa-mir-6850	3.35	0.0033	5.02	3.27
20518857	hsa-miR-4472	3.34	9.86e-05	4.31	2.57
20525383	hsa-miR-6716-5p	3.34	0.0001	8.11	6.37
20537532	hsa-mir-6789	3.34	0.0002	4.66	2.92
20500762	hsa-miR-191-3p	3.33	8.53e-05	4.28	2.54
20519409	hsa-miR-4634	3.33	0.0012	9.39	7.66
20536826	hsa-mir-3960	3.32	0.0002	6.86	5.13
20525024	hsa-miR-6511a-3p	3.32	0.0008	4.37	2.64
20519493	hsa-miR-4687-3p	3.31	0.0052	12.83	11.1
20526182	hsa-miR-7112-5p	3.31	0.0004	8.18	6.46
20518785	hsa-miR-4417	3.3	0.0072	7.18	5.45
20518721	hsa-miR-642b-3p	3.3	0.0172	4.5	2.78
20515609	hsa-miR-3180-5p	3.28	0.0002	3.42	1.71
20535800	hsa-mir-1233-1	3.27	0.0004	6.6	4.89
20536520	hsa-mir-1233-2	3.27	0.0004	6.6	4.89
20507744	hsa-miR-1471	3.27	0.0003	3.44	1.73
20504356	hsa-miR-615-5p	3.26	0.0007	4.94	3.24
20515637	hsa-miR-3195	3.25	3.84e-05	9.19	7.49
20505790	hsa-miR-885-3p	3.24	7.79e-06	8.49	6.8
20503793	hsa-miR-146b-5p	3.23	0.0034	3.46	1.76
20519429	hsa-miR-4649-5p	3.23	3.99e-05	10.02	8.33
20529137	hsa-miR-7845-5p	3.23	0.0162	7.74	6.05
20506714	hsa-miR-1182	3.22	0.0047	3.78	2.1
20509224	hsa-miR-1908-5p	3.21	4.29e-06	13.49	11.81
20517729	hsa-miR-4270	3.21	0.0085	10.75	9.07
20518913	hsa-miR-4516	3.21	0.0012	13.97	12.28
20535809	hsa-mir-663b	3.21	0.0098	6.83	5.15
20518826	hsa-miR-4449	3.2	0.0047	9.09	7.41
20509233	hsa-miR-1913	3.19	0.0004	4.74	3.07
20515566	hsa-miR-3151-5p	3.18	0.004	3.55	1.88
20535387	hsa-mir-638	3.18	0.0028	6.09	4.42
20518903	hsa-miR-2392	3.17	0.0014	5.3	3.63
20525609	hsa-miR-6824-5p	3.17	0.0001	7.86	6.19
20525571	hsa-miR-6805-5p	3.16	1.51e-07	12.73	11.07
20506788	hsa-miR-1237-3p	3.15	0.0009	4.14	2.49
20525561	hsa-miR-6800-5p	3.14	0.0232	13.13	11.48
20517710	hsa-miR-4253	3.13	0.0161	6.48	4.84
20500796	hsa-miR-193a-3p	3.12	0.0046	3.68	2.04
20522042	hsa-miR-5705	3.12	0.0095	3.63	1.99
20525491	hsa-miR-6765-5p	3.12	2.47e-05	11.88	10.24
20518852	hsa-miR-4467	3.11	8.66e-07	11.53	9.9
20535406	hsa-mir-663a	3.1	0.0004	4.94	3.31
20525739	hsa-miR-6889-5p	3.1	0.0015	6.87	5.24
20514163	hsa-miR-2861	3.09	0.0011	13.85	12.22
20525503	hsa-miR-6771-5p	3.09	0.0002	10.48	8.85
20525603	hsa-miR-6821-5p	3.09	0.006	12.29	10.67
20529782	hsa-miR-8072	3.09	1.47e-07	13.36	11.73
20525653	hsa-miR-6846-5p	3.08	4.18e-06	5.88	4.25
20525661	hsa-miR-6850-5p	3.08	0.0063	12.49	10.87
20517814	hsa-miR-3607-5p	3.07	0.0491	4.95	3.33
20519566	hsa-miR-4726-5p	3.07	0.0004	3.69	2.07
20525523	hsa-miR-6781-5p	3.07	0.0003	8.44	6.82
20538319	hsa-mir-4466	3.06	1.59e-05	8.04	6.43
20519496	hsa-miR-4688	3.06	2.87e-05	7.27	5.65
20537473	hsa-mir-6729	3.06	6.32e-07	6.25	4.64
20536702	hsa-mir-4449	3.05	0.0013	8.95	7.34
20519533	hsa-miR-4710	3.05	0.0002	6.29	4.68
20524036	hsa-miR-6126	3.05	0.0026	9.24	7.63
20538049	hsa-mir-8089	3.04	4.95e-05	3.58	1.98
20519609	hsa-miR-4750-5p	3.03	2.37e-06	9.86	8.26
20525414	hsa-miR-6726-5p	3.03	0.0024	6.91	5.31
20536464	hsa-mir-4323	3.02	0.0019	3.62	2.03
20519565	hsa-miR-4725-3p	3.02	0.0025	7.53	5.94
20525567	hsa-miR-6803-5p	3.02	0.0015	13.05	11.46
20506781	hsa-miR-1233-5p	3.01	0.0003	9.8	8.21
20515533	hsa-miR-3131	3.01	3.1e-05	4.5	2.91
20524995	hsa-miR-6499-5p	3.01	0.0109	3.15	1.56
20538031	hsa-mir-8072	3.01	0.0001	6	4.41
20518425	hsa-miR-3180	3	8e-06	10.06	8.47
20537563	hsa-mir-6819	3	4.26e-05	4.91	3.32
20525635	hsa-miR-6836-5p	3	0.0013	5.32	3.73
20519663	hsa-miR-4436b-5p	2.98	0.0002	7.56	5.98
20523020	hsa-miR-6088	2.98	0.0045	14.05	12.48
20519433	hsa-miR-4651	2.97	0.0015	11.85	10.28
20536900	hsa-mir-4674	2.97	0.0006	6.63	5.06
20537544	hsa-mir-6800	2.97	0.0073	12.34	10.77
20513597	hsa-miR-718	2.97	0.0025	4.64	3.07
20517833	hsa-miR-3620-5p	2.96	0.0011	11.35	9.79
20518946	hsa-miR-4539	2.96	0.0029	6.31	4.74
20525448	hsa-miR-6743-5p	2.96	0.0001	12.01	10.44
20536603	hsa-mir-3689b	2.95	0.027	3.21	1.65
20536979	hsa-mir-4741	2.95	0.002	5.24	3.69
20506774	hsa-miR-1228-5p	2.94	2.32e-06	13.06	11.51
20526185	hsa-miR-7113-3p	2.94	0.0027	4.21	2.65
20537543	hsa-mir-6800	2.93	0.0078	12.93	11.38
20520198	hsa-miR-5001-5p	2.92	0.001	12.22	10.68
20504393	hsa-miR-640	2.92	0.0123	3.12	1.58
20525593	hsa-miR-6816-5p	2.92	6.95e-07	13.26	11.71
20515617	hsa-miR-3185	2.91	0.007	12.25	10.71
20515638	hsa-miR-3196	2.91	7.85e-06	14.01	12.47
20536602	hsa-mir-3689b	2.91	0.0205	3.16	1.61
20525416	hsa-miR-6727-5p	2.91	5.69e-05	14.17	12.63
20506764	hsa-miR-1225-3p	2.9	0.0003	3.54	2.01
20518905	hsa-miR-4508	2.87	0.0002	13.49	11.97
20537848	hsa-mir-7108	2.87	0.0008	5.41	3.88
20509237	hsa-miR-1915-3p	2.86	0.001	14.15	12.63
20519525	hsa-miR-4707-5p	2.86	0.0022	12.43	10.91
20535684	hsa-mir-933	2.86	0.0012	3.67	2.15
20535941	hsa-mir-1825	2.85	0.0026	5.11	3.6
20525505	hsa-miR-6772-5p	2.85	0.0006	5.01	3.5
20528733	hsa-miR-7704	2.85	1.32e-05	14.8	13.29
20505746	hsa-miR-874-3p	2.85	0.0056	7.26	5.75
20535960	hsa-mir-1909	2.84	0.0005	4.82	3.31
20500465	hsa-miR-210-3p	2.84	9.93e-05	9.12	7.62
20517701	hsa-miR-4322	2.84	0.0143	7.61	6.1
20537603	hsa-mir-6858	2.84	0.0006	8.34	6.84
20500781	hsa-miR-149-3p	2.83	6.57e-05	12.68	11.18
20503801	hsa-miR-432-3p	2.83	0.0018	2.71	1.21
20537225	hsa-mir-5703	2.82	0.011	8.06	6.56
20525533	hsa-miR-6786-5p	2.82	7.74e-05	13.15	11.66
20518851	hsa-miR-4466	2.81	0.0003	14.5	13.01
20519441	hsa-miR-4656	2.81	7.26e-05	7.98	6.49
20517736	hsa-miR-4281	2.8	0.0001	11.97	10.49
20509235	hsa-miR-1914-3p	2.79	0.0002	4.88	3.4
20536797	hsa-mir-4519	2.79	0.0018	3.12	1.64
20503106	hsa-miR-486-3p	2.79	0.0001	3.05	1.57
20525677	hsa-miR-6858-5p	2.79	0.0005	12.24	10.76
20536854	hsa-mir-4634	2.78	0.001	8.79	7.31
20525420	hsa-miR-6729-5p	2.78	5.25e-05	14.45	12.98
20525453	hsa-miR-6746-5p	2.77	0.0117	5.97	4.5
20537087	hsa-mir-5095	2.76	0.0016	10.52	9.06
20525569	hsa-miR-6804-5p	2.76	0.0018	2.76	1.3
20501277	hsa-miR-328-5p	2.73	2.35e-05	11.69	10.24
20536978	hsa-mir-4740	2.73	0.015	4.23	2.78
20535312	hsa-mir-572	2.73	0.0006	5	3.55
20537257	hsa-mir-6084	2.73	0.0017	4.91	3.46
20507742	hsa-miR-1469	2.72	0.0004	13.5	12.05
20517915	hsa-miR-3663-5p	2.72	0.0047	2.92	1.47
20537058	hsa-mir-4800	2.71	0.0065	5.93	4.49
20519406	hsa-miR-4632-3p	2.7	0.0013	2.83	1.4
20525684	hsa-miR-6861-5p	2.7	0.0005	7.2	5.77
20536999	hsa-mir-4758	2.69	0.0009	6.18	4.76
20525473	hsa-miR-6756-5p	2.69	0.001	10.74	9.31
20525479	hsa-miR-6759-5p	2.69	0.0029	3.2	1.77
20529779	hsa-miR-8069	2.69	0.0032	14.74	13.32
20504391	hsa-miR-638	2.68	0.0002	14.21	12.78
20525604	hsa-miR-6821-3p	2.68	0.0001	3.82	2.4
20517899	hsa-miR-3648	2.67	0.0005	8.57	7.15
20518000	hsa-miR-3714	2.67	0.0007	2.64	1.22
20524035	hsa-miR-6125	2.67	0.0007	14.43	13.01
20524054	hsa-miR-6133	2.66	0.0034	6.1	4.69
20536968	hsa-mir-4732	2.65	0.0024	3.28	1.88
20537466	hsa-mir-6724	2.65	0.003	4.61	3.21
20525436	hsa-miR-6737-5p	2.65	0.0004	5.73	4.32
20537471	hsa-mir-6727	2.64	1.18e-06	4.08	2.67
20517907	hsa-miR-3656	2.62	0.0001	14.08	12.69
20537000	hsa-mir-4758	2.62	8.81e-05	5.99	4.6
20504342	hsa-miR-602	2.62	4.16e-05	8.77	7.39
20504428	hsa-miR-658	2.62	6.03e-05	4.16	2.77
20535959	hsa-mir-1908	2.6	1.26e-05	2.74	1.36
20519573	hsa-miR-4730	2.6	0.0089	2.78	1.41
20525485	hsa-miR-6762-5p	2.6	0.0313	5.4	4.02
20525712	hsa-miR-6875-3p	2.59	0.0004	4.32	2.95
20500767	hsa-miR-125b-2-3p	2.58	0.0015	3.35	1.99
20517706	hsa-miR-4257	2.58	8.23e-05	3.18	1.81
20525539	hsa-miR-6789-5p	2.58	0.0012	12.28	10.91
20506865	hsa-miR-1268a	2.57	0.0006	11	9.64
20518892	hsa-miR-4497	2.57	7.93e-06	15.7	14.34
20519556	hsa-miR-4722-3p	2.57	0.0004	3.81	2.45
20525565	hsa-miR-6802-5p	2.56	0.0016	8.98	7.63
20525683	hsa-miR-6860	2.56	0.0002	7.59	6.23
20517838	hsa-miR-3622b-5p	2.55	0.0091	5.04	3.69
20525531	hsa-miR-6785-5p	2.55	0.002	6.45	5.1
20517835	hsa-miR-3621	2.54	1.13e-05	11.4	10.06
20506771	hsa-miR-1227-5p	2.53	0.0005	11.62	10.28
20536291	hsa-mir-3180-1	2.53	0.0002	5.51	4.17
20536292	hsa-mir-3180-2	2.53	0.0002	5.51	4.17
20536294	hsa-mir-3180-3	2.53	0.0002	5.51	4.17
20518636	hsa-miR-3944-3p	2.53	0.0007	3.99	2.66
20525587	hsa-miR-6813-5p	2.53	0.0036	6.6	5.26
20525657	hsa-miR-6848-5p	2.53	0.0006	7.63	6.29
20529143	hsa-miR-7851-3p	2.53	0.0238	2.84	1.5
20525444	hsa-miR-6741-5p	2.52	0.001	6.82	5.49
20525502	hsa-miR-6770-3p	2.52	0.002	2.11	0.78
20535910	hsa-mir-1281	2.5	0.002	3.28	1.95
20512262	hsa-miR-2277-3p	2.5	0.0012	7.49	6.17
20503100	hsa-miR-483-5p	2.5	0.0118	3.16	1.84
20506787	hsa-miR-1237-5p	2.49	1.82e-05	13.88	12.56
20519494	hsa-miR-1343-5p	2.49	4.35e-05	11.36	10.05
20518882	hsa-miR-4488	2.49	0.0001	14.42	13.11
20519702	hsa-miR-4800-3p	2.49	0.0003	7.22	5.9
20536251	hsa-mir-3155a	2.48	0.0123	2.79	1.47
20523017	hsa-miR-6085	2.48	0.0002	9.52	8.21
20525535	hsa-miR-6787-5p	2.48	1.26e-05	9.89	8.58
20504352	hsa-miR-611	2.47	0.0006	2.58	1.28
20526176	hsa-miR-7109-5p	2.47	0.0062	6.28	4.97
20536923	hsa-mir-4692	2.46	0.0031	2.5	1.2
20536590	hsa-mir-3687	2.44	0.0001	3.8	2.51
20537605	hsa-mir-6769b	2.44	0.0017	3.43	2.15
20537590	hsa-mir-6845	2.44	0.0011	2.96	1.67
20519532	hsa-miR-203b-3p	2.43	0.0354	2.83	1.55
20537082	hsa-mir-5090	2.43	0.0024	4.32	3.04
20500741	hsa-miR-135a-3p	2.42	0.0208	4.57	3.29
20506847	hsa-miR-1254	2.41	0.0404	3.12	1.85
20536232	hsa-mir-3141	2.41	0.0002	2.95	1.68
20535808	hsa-mir-663b	2.41	0.0064	6.27	5
20536252	hsa-mir-3155a	2.4	0.0006	2.56	1.29
20537038	hsa-mir-4784	2.4	0.0125	3.9	2.64
20523021	hsa-miR-6089	2.4	0.0029	15.1	13.83
20537615	hsa-mir-6869	2.4	0.0001	8.08	6.82
20525021	hsa-miR-6510-5p	2.38	0.0003	6.22	4.97
20504581	hsa-miR-769-3p	2.38	0.0059	2.88	1.63
20536918	hsa-mir-1343	2.37	7.66e-05	3.49	2.25
20529131	hsa-miR-4433b-3p	2.37	0.0004	9.95	8.7
20537238	hsa-mir-5787	2.36	0.0235	4.49	3.25
20504430	hsa-miR-659-3p	2.36	0.002	3.55	2.31
20525741	hsa-miR-6890-5p	2.35	0.0193	3.96	2.73
20515606	hsa-miR-3177-3p	2.34	0.0001	3.44	2.21
20525467	hsa-miR-6753-5p	2.34	0.0356	7.26	6.04
20525469	hsa-miR-6754-5p	2.34	0.0051	5.08	3.86
20525716	hsa-miR-6877-3p	2.34	0.0065	2.93	1.7
20517919	hsa-miR-3665	2.33	0.0005	15.24	14.02
20518629	hsa-miR-3940-5p	2.33	0.0003	13.63	12.41
20517748	hsa-miR-4292	2.33	0.0139	4.8	3.57
20506887	hsa-miR-1292-5p	2.32	0.0107	5.62	4.4
20519495	hsa-miR-1343-3p	2.32	0.0044	2.91	1.7
20507944	hsa-miR-1538	2.32	0.0019	3.11	1.9
20509225	hsa-miR-1908-3p	2.32	0.0008	2.47	1.26
20517839	hsa-miR-3622b-3p	2.32	0.0035	3.27	2.06
20529128	hsa-miR-7843-5p	2.32	0.0024	2.38	1.17
20525511	hsa-miR-6775-5p	2.31	0.0002	10.83	9.62
20526170	hsa-miR-7106-5p	2.31	0.002	5.98	4.77
20517836	hsa-miR-3622a-5p	2.3	0.0002	5.99	4.79
20535795	hsa-mir-1226	2.29	0.004	2.82	1.63
20504413	hsa-miR-663a	2.29	4.34e-06	12.34	11.14
20518782	hsa-miR-1268b	2.28	0.0008	10.24	9.05
20522990	hsa-miR-1199-5p	2.27	0.0094	4.49	3.31
20537009	hsa-mir-4767	2.27	0.0003	6.4	5.22
20519679	hsa-miR-4787-5p	2.27	1.69e-05	14.75	13.57
20535358	hsa-mir-611	2.27	0.0007	3.6	2.42
20537558	hsa-mir-6814	2.27	0.0088	3.36	2.18
20535965	hsa-mir-1914	2.26	0.0009	4.68	3.5
20536549	hsa-mir-3622b	2.24	0.0461	4.51	3.34
20536890	hsa-mir-4665	2.24	0.0005	2.46	1.3
20523019	hsa-miR-6087	2.24	0.0001	14.51	13.35
20536601	hsa-mir-3907	2.23	0.0106	4.28	3.12
20536729	hsa-mir-4469	2.23	4.74e-05	6.19	5.03
20534526	hsa-mir-210	2.21	0.0001	3.64	2.49
20515585	hsa-miR-3162-5p	2.21	0.0047	7.17	6.03
20518817	hsa-miR-4442	2.21	0.0213	3.74	2.59
20536761	hsa-mir-4488	2.21	0.0136	4.15	3
20519670	hsa-miR-4783-3p	2.2	0.0117	6.9	5.76
20525434	hsa-miR-6736-5p	2.2	0.01	2.97	1.84
20525743	hsa-miR-6891-5p	2.19	0.0046	7.32	6.19
20535794	hsa-mir-1225	2.18	0.0094	3.15	2.03
20519458	hsa-miR-4665-3p	2.18	0.0011	3.73	2.61
20523022	hsa-miR-6090	2.18	0.0017	15.06	13.94
20505738	hsa-miR-298	2.17	0.0204	2.68	1.56
20536680	hsa-mir-4430	2.16	0.0389	4.37	3.26
20518807	hsa-miR-4433-3p	2.16	0.001	8.4	7.29
20536899	hsa-mir-4673	2.16	0.0041	3.66	2.54
20521829	hsa-miR-5587-3p	2.15	0.0164	2.05	0.95
20509228	hsa-miR-1910-5p	2.14	0.001	8.58	7.48
20519595	hsa-miR-4743-5p	2.14	0.0001	4.94	3.84
20534878	hsa-mir-326	2.13	0.0055	2.67	1.58
20519413	hsa-miR-4638-5p	2.13	0.009	5.2	4.11
20506795	hsa-miR-1202	2.12	0.0065	5.88	4.79
20506776	hsa-miR-1229-5p	2.12	0.0184	6.98	5.9
20517708	hsa-miR-4259	2.11	0.0099	2.2	1.12
20526865	hsa-miR-7152-3p	2.1	0.0225	3.4	2.33
20506801	hsa-miR-1207-5p	2.09	0.0039	9.86	8.8
20519601	hsa-miR-4745-3p	2.09	0.0097	2.28	1.22
20504299	hsa-miR-575	2.09	0.0116	2.91	1.84
20517936	hsa-miR-3679-5p	2.08	0.0028	4.97	3.91
20519669	hsa-miR-4783-5p	2.08	0.0112	3.14	2.09
20500443	hsa-miR-34a-3p	2.07	0.0464	5.09	4.05
20537265	hsa-mir-6125	2.07	5.08e-05	6.93	5.88
20515641	hsa-miR-3197	2.06	0.0213	7.38	6.34
20517679	hsa-miR-4299	2.06	0.0311	4	2.96
20518887	hsa-miR-4492	2.06	0.0033	11.03	9.99
20519417	hsa-miR-4640-5p	2.06	0.0038	7.21	6.17
20537073	hsa-mir-5008	2.06	0.0286	2.49	1.45
20535688	hsa-mir-937	2.06	9.57e-05	4.21	3.17
20535796	hsa-mir-1227	2.05	0.0177	2.87	1.83
20519418	hsa-miR-4640-3p	2.05	0.0092	3.28	2.25
20519589	hsa-miR-4739	2.05	0.0014	11.14	10.11
20525519	hsa-miR-6779-5p	2.05	0.002	9.6	8.57
20519672	hsa-miR-4785	2.04	0.0405	5.13	4.11
20537277	hsa-mir-6165	2.04	0.0133	3.32	2.29
20525488	hsa-miR-6763-3p	2.04	0.0026	2.88	1.85
20537622	hsa-mir-6876	2.04	0.0016	2.8	1.77
20524053	hsa-miR-6132	2.03	0.0042	7.79	6.77
20536462	hsa-mir-4322	2.02	0.0003	5.21	4.19
20536780	hsa-mir-4505	2.02	0.0009	2.88	1.86
20522537	hsa-miR-5787	2.02	0.0005	13.46	12.45
20537469	hsa-mir-6726	2.02	5.09e-05	2.78	1.77
20500433	hsa-miR-139-3p	2.01	0.0007	2.31	1.3
20525521	hsa-miR-6780a-5p	2.01	0.0486	3.43	2.42
20535861	hsa-mir-1247	2	0.0006	2.74	1.74
20536286	hsa-mir-3175	2	0.0079	3.13	2.13
20500440	hsa-miR-10b-5p	-2.01	0.0077	1.6	2.61
20501173	hsa-miR-299-3p	-2.01	0.006	2.25	3.26
20518623	hsa-miR-3935	-2.01	0.0424	2.19	3.2
20500196	hsa-miR-107	-2.02	0.003	12.34	13.36
20500761	hsa-miR-191-5p	-2.02	0.0023	11.46	12.47
20500162	hsa-miR-30a-5p	-2.02	0.0259	9.45	10.46
20504408	hsa-miR-652-3p	-2.02	0.0161	7.38	8.39
20500555	hsa-miR-200b-5p	-2.03	0.004	7.08	8.1
20534382	hsa-mir-92a-1	-2.03	0.0061	1.4	2.42
20515578	hsa-miR-3157-3p	-2.04	0.0117	1.71	2.74
20501224	hsa-miR-376c-3p	-2.04	0.0243	3.11	4.14
20537151	hsa-mir-664b	-2.05	0.0127	1.09	2.12
20534383	hsa-mir-92a-1	-2.05	0.0185	1.47	2.51
20503887	hsa-miR-505-3p	-2.06	0.0039	3.5	4.55
20534582	hsa-mir-125b-1	-2.08	0.0193	2.1	3.16
20500742	hsa-miR-137	-2.08	0.0114	1.24	2.3
20502129	hsa-miR-425-5p	-2.08	0.0152	9.66	10.72
20536764	hsa-mir-4490	-2.08	0.0007	1.46	2.51
20535333	hsa-mir-550a-1	-2.08	0.0104	4.6	5.66
20535334	hsa-mir-550a-2	-2.08	0.0104	4.6	5.66
20535436	hsa-mir-550a-3	-2.08	0.0104	4.6	5.66
20534583	hsa-mir-125b-1	-2.09	0.0162	2.07	3.13
20500163	hsa-miR-30a-3p	-2.09	0.0028	7.53	8.59
20534525	hsa-mir-205	-2.11	0.002	1.85	2.92
20500165	hsa-miR-31-3p	-2.11	0.0049	7.82	8.89
20500452	hsa-miR-183-5p	-2.16	0.0213	8.41	9.53
20504563	hsa-miR-320c	-2.16	0.0003	11.11	12.22
20501280	hsa-miR-342-3p	-2.17	0.0152	8.58	9.7
20504298	hsa-miR-574-3p	-2.2	0.0004	7.26	8.39
20526878	hsa-miR-7161-5p	-2.21	0.0063	2.03	3.18
20500486	hsa-miR-222-3p	-2.25	0.0023	13.25	14.41
20504562	hsa-miR-320b	-2.26	0.0004	11.11	12.28
20500848	hsa-miR-320a	-2.27	0.0003	11.19	12.37
20526187	hsa-miR-7114-3p	-2.3	0.013	1.3	2.5
20506712	hsa-miR-1180-3p	-2.31	0.027	5.56	6.77
20534361	hsa-mir-21	-2.31	0.0002	4.24	5.44
20517902	hsa-miR-3651	-2.32	0.0339	6.94	8.15
20509070	hsa-miR-320d	-2.35	0.0015	10.11	11.34
20502125	hsa-miR-424-5p	-2.35	0.0324	4.14	5.37
20535083	hsa-mir-424	-2.36	0.0204	3.08	4.32
20500765	hsa-miR-125a-5p	-2.38	0.0105	10.65	11.91
20517816	hsa-miR-3609	-2.38	0.0077	6.72	7.97
20500780	hsa-miR-149-5p	-2.39	0.0091	7.58	8.84
20536308	hsa-mir-320e	-2.41	0.0001	8.93	10.2
20500150	hsa-miR-25-5p	-2.46	0.0222	4.92	6.22
20501160	hsa-miR-29c-3p	-2.47	0.0231	5.04	6.34
20501177	hsa-miR-99b-3p	-2.48	0.0034	5.5	6.81
20501298	hsa-miR-339-5p	-2.49	0.0002	5.94	7.25
20501291	hsa-miR-148b-3p	-2.52	0.013	6.24	7.57
20534752	hsa-mir-155	-2.54	0.003	1.85	3.19
20536800	hsa-mir-4521	-2.55	0.0021	1.39	2.74
20517684	hsa-miR-4303	-2.6	0.0332	1.66	3.03
20501183	hsa-miR-30e-3p	-2.64	0.0002	5.42	6.82
20500171	hsa-miR-92a-3p	-2.64	0.0034	12.09	13.49
20500161	hsa-miR-29a-3p	-2.66	0.0006	11.8	13.21
20534637	hsa-mir-320a	-2.67	0.0003	7.73	9.15
20500128	hsa-miR-16-5p	-2.68	0.0044	11.78	13.2
20500185	hsa-miR-101-5p	-2.71	0.0026	1.47	2.91
20500735	hsa-miR-130a-3p	-2.71	0.0009	9.25	10.69
20500159	hsa-miR-28-3p	-2.72	0.0015	7.4	8.84
20504569	hsa-miR-1271-5p	-2.73	0.0005	6.14	7.59
20517744	hsa-miR-4284	-2.73	0.0145	7.79	9.24
20500731	hsa-miR-125b-1-3p	-2.74	0.002	3.46	4.91
20500715	hsa-let-7i-5p	-2.75	0.0036	10.98	12.44
20504313	hsa-miR-584-3p	-2.78	0.0378	1.71	3.19
20538034	hsa-mir-8075	-2.78	0.0035	3.19	4.67
20500730	hsa-miR-125b-5p	-2.81	2.71e-05	11.03	12.52
20500137	hsa-miR-19b-3p	-2.82	0.0067	11.14	12.64
20500787	hsa-miR-185-5p	-2.85	0.0076	9.31	10.82
20501176	hsa-miR-99b-5p	-2.87	2.63e-05	9.94	11.46
20500483	hsa-miR-221-5p	-2.92	0.0083	4.89	6.43
20500446	hsa-miR-181b-5p	-2.94	0.0002	9.95	11.5
20504372	hsa-miR-625-5p	-2.94	0.003	5.68	7.24
20505760	hsa-miR-708-5p	-2.95	6.64e-05	9.74	11.3
20504187	hsa-miR-455-3p	-2.97	1.05e-06	10.04	11.61
20500393	hsa-miR-196a-5p	-3.01	0.0045	8.33	9.92
20517680	hsa-miR-4298	-3.02	0.0046	8.4	9.99
20500746	hsa-miR-140-3p	-3.03	0.0033	5.8	7.4
20501244	hsa-miR-379-5p	-3.08	0.0397	2.23	3.86
20501286	hsa-miR-151a-5p	-3.1	0.0004	10.13	11.77
20501162	hsa-miR-200a-5p	-3.1	0.001	5.27	6.9
20501293	hsa-miR-331-3p	-3.11	0.0002	5.89	7.53
20500139	hsa-miR-20a-5p	-3.12	0.0007	12.15	13.79
20504186	hsa-miR-455-5p	-3.16	1.37e-05	5.38	7.04
20501287	hsa-miR-151a-3p	-3.23	2.71e-05	8.58	10.27
20500130	hsa-miR-17-5p	-3.24	0.0003	12.21	13.91
20525623	hsa-miR-6831-5p	-3.31	4.1e-05	5.04	6.76
20501276	hsa-miR-330-3p	-3.35	0.0001	5.39	7.14
20500194	hsa-miR-106a-5p	-3.4	0.0002	12.1	13.86
20500126	hsa-miR-15a-5p	-3.43	0.0144	7.13	8.91
20529139	hsa-miR-7847-3p	-3.43	0.0002	8.98	10.76
20504274	hsa-miR-92b-3p	-3.45	0.0022	6.13	7.91
20504561	hsa-miR-151b	-3.46	0.0011	7.27	9.06
20500158	hsa-miR-28-5p	-3.46	0.0004	7.61	9.4
20519463	hsa-miR-4668-5p	-3.49	0.0025	7.79	9.6
20502124	hsa-miR-423-3p	-3.58	0.0051	8.28	10.12
20518432	hsa-miR-3911	-3.59	0.0066	3.9	5.74
20501035	hsa-miR-200c-5p	-3.6	8.17e-06	3.85	5.7
20500395	hsa-miR-197-3p	-3.63	0.0031	5.18	7.04
20529785	hsa-miR-8075	-3.66	0.0021	8.3	10.17
20500135	hsa-miR-19a-3p	-3.74	0.015	6.41	8.31
20501175	hsa-miR-301a-3p	-3.78	0.0029	4.47	6.39
20501771	hsa-miR-196b-5p	-3.86	0.0057	5.47	7.42
20501157	hsa-miR-106b-5p	-4.21	0.0003	10.18	12.26
20500183	hsa-miR-100-5p	-4.23	9.39e-06	10.55	12.63
20500733	hsa-miR-128-3p	-4.28	6.62e-05	6.04	8.14
20502237	hsa-miR-20b-5p	-4.32	0.0016	9.67	11.78
20500438	hsa-miR-10a-5p	-4.35	0.0009	4.87	6.99
20500722	hsa-miR-27b-5p	-4.35	0.001	5.1	7.22
20500470	hsa-miR-181a-3p	-4.37	0.0009	2.67	4.8
20501181	hsa-miR-130b-3p	-4.42	5.93e-05	7.05	9.19
20500453	hsa-miR-183-3p	-4.43	5.87e-05	5.28	7.43
20501158	hsa-miR-106b-3p	-4.56	5.52e-05	6.23	8.42
20517821	hsa-miR-3613-3p	-4.6	0.0085	7.94	10.14
20503814	hsa-miR-512-3p	-4.6	0.0004	2.56	4.76
20510799	hsa-miR-1972	-4.7	0.0064	4.69	6.92
20500173	hsa-miR-93-5p	-4.71	5.6e-05	10.28	12.52
20526885	hsa-miR-7162-3p	-4.72	0.0035	5.35	7.59
20500445	hsa-miR-181a-2-3p	-4.77	0.0064	5.74	7.99
20500145	hsa-miR-23a-5p	-4.82	8.26e-06	6.83	9.1
20506012	hsa-miR-941	-4.85	0.0022	4.11	6.39
20504312	hsa-miR-584-5p	-5.01	0.0003	6.56	8.89
20502126	hsa-miR-424-3p	-5.05	9.13e-05	8.31	10.65
20500718	hsa-miR-15b-5p	-5.55	0.0012	9.61	12.09
20500174	hsa-miR-93-3p	-5.67	0.0001	4.6	7.1
20519467	hsa-miR-4669	-5.95	0.0002	4.52	7.09
20504433	hsa-miR-421	-6.03	0.0002	5.68	8.27
20500151	hsa-miR-25-3p	-6.13	0.0005	8.34	10.95
20500777	hsa-miR-138-1-3p	-6.3	0.0078	3.41	6.07
20503882	hsa-miR-503-5p	-6.53	0.0007	7.89	10.59
20501312	hsa-miR-345-5p	-6.67	0.0458	3.35	6.09
20500142	hsa-miR-21-3p	-6.88	2.22e-05	4.25	7.03
20500132	hsa-miR-18a-5p	-7.74	0.0001	8.92	11.87
20501083	hsa-miR-155-5p	-8.53	0.0003	6.44	9.53
20500485	hsa-miR-222-5p	-8.81	4.69e-05	2.13	5.27
20502235	hsa-miR-18b-5p	-8.9	0.0004	6.33	9.48
20502456	hsa-miR-409-3p	-8.97	0.0145	3.02	6.19
20500133	hsa-miR-18a-3p	-9.34	0.0003	3.7	6.92
20500156	hsa-miR-27a-5p	-12.31	4.91e-05	6.44	10.07
20500170	hsa-miR-92a-1-5p	-15.82	0.0004	2.63	6.62
20518919	hsa-miR-4521	-17.25	8.74e-05	5.65	9.75
20500187	hsa-miR-29b-1-5p	-23.49	1.21e-05	5.04	9.59
20500463	hsa-miR-205-3p	-35.08	3.33e-05	2.53	7.66
