# Supplementary material for: miR-155 Contributes to Normal Keratinocyte Differentiation and Is Upregulated in the Epidermis of Psoriatic Skin Lesions
Source: Int J Mol Sci. 2020 Dec 5;21(23):9288. doi: 10.3390/ijms21239288 (PMC7731132; doi:10.3390/ijms21239288)
Supplement: Supplementary file 1 [file ijms-21-09288-s001.zip › ijms-975235-supplementary/sTable_3.xlsx]

## Sheet: miRNA_FC2_DvsSE
ID	Transcript ID(Array Design)	Fold Change	P-val	D Avg (log2)	SE Avg (log2)
20501175	hsa-miR-301a-3p	-4.53	0.0002	4.47	2.29
20517814	hsa-miR-3607-5p	-3.39	0.0163	4.95	3.19
20500432	hsa-miR-139-5p	-3.25	0.0396	4.38	2.69
20502125	hsa-miR-424-5p	-3.09	0.0006	4.14	2.51
20517816	hsa-miR-3609	-2.81	0.0034	6.72	5.23
20517902	hsa-miR-3651	-2.74	0.0043	6.94	5.48
20515618	hsa-miR-3065-5p	-2.67	0.0451	3.46	2.05
20500188	hsa-miR-29b-3p	-2.57	0.0324	5.76	4.4
20501276	hsa-miR-330-3p	-2.17	0.006	5.39	4.28
20500454	hsa-miR-187-5p	-2.11	0.0221	4.51	3.43
20503801	hsa-miR-432-3p	-2.09	0.0424	2.71	1.65
20520351	hsa-miR-1273g-3p	-2	0.0455	12.25	11.24
20501179	hsa-miR-296-3p	2.07	0.0016	5.76	6.81
20525442	hsa-miR-6740-5p	2.07	0.0266	3.43	4.48
20519418	hsa-miR-4640-3p	2.08	0.0068	3.28	4.34
20503106	hsa-miR-486-3p	2.08	0.0116	3.05	4.1
20505609	hsa-miR-675-3p	2.09	0.0279	3.24	4.31
20536867	hsa-mir-4647	2.15	0.0003	4.18	5.28
20519570	hsa-miR-4728-5p	2.16	0.0072	7.56	8.67
20525499	hsa-miR-6769a-5p	2.16	0.0101	1.96	3.07
20515621	hsa-miR-3186-3p	2.18	3.89e-05	2.61	3.74
20504298	hsa-miR-574-3p	2.33	0.0004	7.26	8.47
20519467	hsa-miR-4669	2.49	0.0043	4.52	5.83
20525611	hsa-miR-6825-5p	2.51	0.0044	5.45	6.77
20515635	hsa-miR-3194-5p	2.59	0.0133	1.9	3.28
20525721	hsa-miR-6880-5p	2.7	0.0138	5.91	7.34
20519573	hsa-miR-4730	2.87	0.0042	2.78	4.3
20520352	hsa-miR-5096	3.02	0.0035	0.74	2.33
20518432	hsa-miR-3911	3.29	0.0023	3.9	5.62
20506837	hsa-miR-1246	3.32	0.0216	7.19	8.92
20525453	hsa-miR-6746-5p	3.57	0.0028	5.97	7.81
20504566	hsa-miR-1468-5p	3.58	0.0073	2.29	4.13
20500791	hsa-miR-188-5p	4.44	0.0064	3.07	5.22
20525563	hsa-miR-6801-5p	5.89	0.0228	3.56	6.12
20501244	hsa-miR-379-5p	7.17	0.0072	2.23	5.07
20506818	hsa-miR-1290	10.39	0.0177	1.79	5.17
20500778	hsa-miR-146a-5p	16.77	5.35e-06	1.54	5.61
20500472	hsa-miR-214-3p	29.78	1.35e-05	1.96	6.85
20500399	hsa-miR-199a-5p	70.85	1e-06	1.16	7.3
20500752	hsa-miR-143-3p	160.41	7.28e-08	1.34	8.66
20500400	hsa-miR-199a-3p	257.73	1.57e-07	1.37	9.38
20500458	hsa-miR-199b-3p	257.73	1.57e-07	1.37	9.38
20500755	hsa-miR-145-5p	443	5.23e-08	1.27	10.06
