# Supplementary material for: miR-155 Contributes to Normal Keratinocyte Differentiation and Is Upregulated in the Epidermis of Psoriatic Skin Lesions
Source: Int J Mol Sci. 2020 Dec 5;21(23):9288. doi: 10.3390/ijms21239288 (PMC7731132; doi:10.3390/ijms21239288)
Supplement: Supplementary file 1 [file ijms-21-09288-s001.zip › ijms-975235-supplementary/sTable_4.xlsx]

## Sheet: sig_mRNA_psoriasis
ID	E Avg (log2)	P Avg (log2)	FC	P-val	FDR P-val	Gene Symbol	Description	Group	Entrez ID	UniGene ID
TC0Y000283.hg.1	7,11	19,88	6960.3	3,52E-08	0,0003			NonCoding
TC14000584.hg.1	5,84	17,18	2597.63	3,23E-05	0,0072	IFI27	interferon, alpha-inducible protein 27	Coding	3429	Hs.532634
TC0Y000285.hg.1	7,71	18,52	1790.47	1,26E-06	0,0020			NonCoding
TC01006377.hg.1	9,12	19,23	1107.66	1,40E-06	0,0021	SPRR2A	small proline-rich protein 2A	Coding	6700	Hs.355542
TC01002412.hg.1	6,5	16,55	1061.89	1,11E-06	0,0020	IFI6	interferon, alpha-inducible protein 6	Coding	2537	Hs.523847; Hs.730125
TC14001821.hg.1	7,8	17,83	1049.86	2,67E-05	0,0065	IFI27	interferon, alpha-inducible protein 27	NonCoding	3429	Hs.532634
TC18001004.hg.1	8,66	18,48	901.55	8,30E-06	0,0040	SERPINB4; SERPINB3	serpin peptidase inhibitor, clade B (ovalbumin), member 4; serpin peptidase inhibitor, clade B (ovalbumin), member 3	Coding	6318; 6317	Hs.123035; Hs.227948
TC01006376.hg.1	6,31	15,41	547.75	1,76E-06	0,0024	SPRR2F	small proline-rich protein 2F	Coding	6705	Hs.490252
TC12001525.hg.1	10,37	19,16	442.89	0,0020	0,0475	KRT6A	keratin 6A, type II	Coding	3853	Hs.700779
TC01005834.hg.1	8,68	17,19	364.12	0,0002	0,0133	SPRR2D	small proline-rich protein 2D	NonCoding	6703	Hs.505327
TC12001524.hg.1	9,7	18,19	358.26	0,0014	0,0390	KRT6C	keratin 6C, type II	Coding	286887	Hs.709234
TC01005837.hg.1	10,63	18,65	261.05	7,82E-05	0,0101			NonCoding
TC13001343.hg.1	8,17	15,74	188.88	0,0007	0,0273	GJB6	gap junction protein beta 6	NonCoding	10804	Hs.511757
TC01001246.hg.1	10,44	17,43	127.32	0,0004	0,0219	SPRR1A	small proline-rich protein 1A	Coding	6698	Hs.46320
TC01004752.hg.1	10,64	17,59	122.94	0,0004	0,0213	SPRR1A	small proline-rich protein 1A	NonCoding	6698	Hs.46320
TC01006375.hg.1	10,81	17,65	114.94	7,69E-05	0,0101	SPRR2B	small proline-rich protein 2B	Coding	6701	Hs.568239
TC01006379.hg.1	12,14	18,92	110.24	0,0003	0,0185	SPRR2G	small proline-rich protein 2G	Coding	6706	Hs.490253
TC18001005.hg.1	10,71	17,35	99.3	0,0003	0,0191	SERPINB3	serpin peptidase inhibitor, clade B (ovalbumin), member 3	Coding	6317	Hs.227948
TC01001248.hg.1	12,17	18,72	93.56	0,0002	0,0133	SPRR1B	small proline-rich protein 1B	Coding	6699	Hs.1076
TC11001837.hg.1	6,19	12,65	87.98	9,24E-07	0,0017	TCN1	transcobalamin I (vitamin B12 binding protein, R binder family)	Coding	6947	Hs.2012
TC12002266.hg.1	9,32	15,75	86.41	0,0018	0,0451	MGST1	microsomal glutathione S-transferase 1	NonCoding	4257	Hs.389700
TC01001255.hg.1	6,65	13,01	81.97	5,20E-07	0,0015	S100A7A	S100 calcium binding protein A7A	Coding	338324	Hs.442337
TC07002600.hg.1	6,73	12,83	68.36	5,86E-07	0,0015	AKR1B10	aldo-keto reductase family 1, member B10 (aldose reductase)	NonCoding	57016	Hs.116724
TC05002693.hg.1	7,15	13,12	62.32	0,0005	0,0236			NonCoding
TC01005831.hg.1	8,59	14,54	62.15	1,43E-05	0,0052	LCE3D	late cornified envelope 3D	NonCoding	84648	Hs.244349
TC11000915.hg.1	5,86	11,71	57.46	1,72E-07	0,0011	HEPHL1	hephaestin-like 1	Coding	341208	Hs.669645
TC01006374.hg.1	6,95	12,79	57.28	2,78E-05	0,0067	SPRR2D	small proline-rich protein 2D	Coding	6703	Hs.505327
TC11002835.hg.1	5,68	11,5	56.47	3,57E-07	0,0014	HEPHL1	hephaestin-like 1	NonCoding	341208	Hs.669645
TC13000729.hg.1	13,42	19,17	53.7	2,12E-06	0,0025	FABP5P1	fatty acid binding protein 5 pseudogene 1	Coding
TC11001833.hg.1	13,62	19,35	52.89	8,98E-06	0,0041	FABP5P7	fatty acid binding protein 5 pseudogene 7	Coding
TC21000739.hg.1	7,36	13,01	50.4	3,60E-05	0,0075	MX1	MX dynamin-like GTPase 1	NonCoding	4599	Hs.517307
TC05002418.hg.1	6,72	12,35	49.64	8,57E-06	0,0041	CCNB1	cyclin B1	NonCoding	891	Hs.23960
TC17001514.hg.1	10,69	16,27	47.65	6,28E-05	0,0093	KRT16	keratin 16, type I	Coding	3868	Hs.655160
TC01000794.hg.1	5,92	11,36	43.39	0,0017	0,0444	IFI44L	interferon-induced protein 44-like	Coding	10964	Hs.744918
TC19001572.hg.1	10,49	15,93	43.16	0,0018	0,0448	CNFN	cornifelin	Coding	84518	Hs.148590
TC12000611.hg.1	6,33	11,74	42.45	0,0014	0,0390	LYZ	lysozyme	Coding	4069	Hs.524579
TC01006378.hg.1	6,88	12,27	41.96	2,70E-05	0,0066	SPRR2C	small proline-rich protein 2C (pseudogene)	Coding	6702	Hs.2421
TC01005836.hg.1	5,55	10,92	41.16	6,33E-05	0,0093	SPRR2C	small proline-rich protein 2C (pseudogene)	NonCoding	6702	Hs.2421
TC01001348.hg.1	9,1	14,38	38.72	9,11E-08	0,0008	IFI16	interferon, gamma-inducible protein 16	Coding	3428	Hs.380250
TC07000834.hg.1	6,69	11,91	37.43	5,45E-07	0,0015	AKR1B10	aldo-keto reductase family 1, member B10 (aldose reductase)	Coding	57016	Hs.116724
TC01004781.hg.1	9,83	14,99	35.78	6,12E-07	0,0015	IFI16	interferon, gamma-inducible protein 16	NonCoding	3428	Hs.380250
TC01003255.hg.1	11,81	16,89	33.83	0,0005	0,0232	SPRR2E	small proline-rich protein 2E	Coding	6704	Hs.568518
TC01003249.hg.1	7,55	12,55	31.95	7,21E-05	0,0097	LCE3D	late cornified envelope 3D	Coding	84648	Hs.244349
TC0X000571.hg.1	7,25	12,23	31.46	1,46E-05	0,0052	SLC6A14	solute carrier family 6 (amino acid transporter), member 14	Coding	11254	Hs.522109
TC12000886.hg.1	5,69	10,61	30.15	0,0002	0,0136	OAS2	2-5-oligoadenylate synthetase 2	Coding	4939	Hs.414332
TC18000436.hg.1	9,33	14,24	30.12	0,0005	0,0231	DSC2	desmocollin 2	Coding	1824	Hs.95612
TC01005350.hg.1	8,27	13,17	29.92	9,47E-06	0,0041	STMN1	stathmin 1	NonCoding	3925	Hs.209983
TC13001572.hg.1	14,29	19,11	28.25	2,10E-05	0,0059			NonCoding
TC11000011.hg.1	7,78	12,6	28.2	1,08E-05	0,0043	IFITM1	interferon induced transmembrane protein 1	Coding	8519	Hs.458414
TC01003260.hg.1	5,01	9,75	26.78	5,36E-07	0,0015	S100A12	S100 calcium binding protein A12	Coding	6283	Hs.19413
TC02000715.hg.1	7,14	11,78	25.01	2,11E-05	0,0059	IL36G	interleukin 36, gamma	Coding	56300	Hs.211238
TC03003211.hg.1	9,19	13,81	24.62	1,48E-05	0,0052	TNFSF10	tumor necrosis factor (ligand) superfamily, member 10	NonCoding	8743	Hs.478275
TC0X001951.hg.1	7,09	11,53	21.68	0,0002	0,0138			NonCoding
TC17002271.hg.1	8,79	13,22	21.55	0,0003	0,0186	LUC7L3	LUC7-like 3 pre-mRNA splicing factor	NonCoding	51747	Hs.130293
TC15002028.hg.1	8,11	12,51	21.15	5,90E-05	0,0091			Coding
TC15002031.hg.1	8,11	12,51	21.15	5,90E-05	0,0091			Coding
TC15002034.hg.1	8,11	12,51	21.15	5,90E-05	0,0091			Coding
TC15002043.hg.1	8,11	12,51	21.15	5,90E-05	0,0091			Coding
TC15002046.hg.1	8,11	12,51	21.15	5,90E-05	0,0091			Coding
TC15002049.hg.1	8,11	12,51	21.15	5,90E-05	0,0091			Coding
TC01003263.hg.1	8,45	12,84	20.98	8,05E-06	0,0040	S100A7	S100 calcium binding protein A7	Coding	6278	Hs.112408
TC02000902.hg.1	6,24	10,55	19.78	8,62E-07	0,0017	KYNU	kynureninase	Coding	8942	Hs.470126
TC15002020.hg.1	7,15	11,45	19.75	5,57E-05	0,0090			Coding
TC15002023.hg.1	7,15	11,45	19.75	5,57E-05	0,0090			Coding
TC15002027.hg.1	7,15	11,45	19.75	5,57E-05	0,0090			Coding
TC15002030.hg.1	7,15	11,45	19.75	5,57E-05	0,0090			Coding
TC15002033.hg.1	7,15	11,45	19.75	5,57E-05	0,0090			Coding
TC15002037.hg.1	7,15	11,45	19.75	5,57E-05	0,0090			Coding
TC15002040.hg.1	7,15	11,45	19.75	5,57E-05	0,0090			Coding
TC15002042.hg.1	7,15	11,45	19.75	5,57E-05	0,0090			Coding
TC15002045.hg.1	7,15	11,45	19.75	5,57E-05	0,0090			Coding
TC15002048.hg.1	7,15	11,45	19.75	5,57E-05	0,0090			Coding
TC15002017.hg.1	8,75	13,04	19.5	0,0001	0,0120			Coding
TC17000383.hg.1	9,03	13,31	19.37	4,29E-05	0,0082	CCL2	chemokine (C-C motif) ligand 2	Coding	6347	Hs.303649
TC15002032.hg.1	7,66	11,92	19.16	9,98E-05	0,0114			Coding
TC15002035.hg.1	7,66	11,92	19.16	9,98E-05	0,0114			Coding
TC15002038.hg.1	7,66	11,92	19.16	9,98E-05	0,0114			Coding
TC01000795.hg.1	6,65	10,86	18.47	0,0002	0,0136	IFI44	interferon-induced protein 44	Coding	10561	Hs.82316
TC15001829.hg.1	6,29	10,49	18.36	3,30E-05	0,0073	RHCG	Rh family, C glycoprotein	Coding	51458	Hs.459284
TC07001605.hg.1	5,79	9,98	18.25	1,13E-07	0,0008	SAMD9	sterile alpha motif domain containing 9	Coding	54809	Hs.65641
TC0X001624.hg.1	10,82	15	18.19	3,69E-05	0,0076	SAT1	spermidine/spermine N1-acetyltransferase 1	NonCoding	6303	Hs.28491
TC15000959.hg.1	9,75	13,92	18.12	0,0002	0,0136			Coding
TC13000057.hg.1	6,68	10,86	18.1	0,0015	0,0416	ATP12A	ATPase, H+/K+ transporting, nongastric, alpha polypeptide	Coding	479	Hs.147111
TC15002016.hg.1	8,93	13,06	17.59	0,0002	0,0139			Coding
TC01003248.hg.1	7,71	11,84	17.51	0,0001	0,0123	LCE3E	late cornified envelope 3E	Coding	353145	Hs.490208
TC15002029.hg.1	7,41	11,54	17.51	0,0001	0,0127			Coding
TC15002018.hg.1	9,03	13,14	17.22	0,0001	0,0115			Coding
TC15002025.hg.1	9,84	13,94	17.12	0,0002	0,0136			Coding
TC13000456.hg.1	7,73	11,78	16.55	0,0006	0,0250	GJB2	gap junction protein beta 2	Coding	2706	Hs.524894
TC15002015.hg.1	8,66	12,69	16.36	0,0002	0,0135			Coding
TC08000050.hg.1	7,52	11,55	16.35	5,89E-06	0,0036	DEFB103A; DEFB103B	defensin, beta 103A; defensin, beta 103B	Coding	414325; 55894	Hs.283082; Hs.637221
TC15000958.hg.1	10,08	14,1	16.21	0,0002	0,0158			Coding
TC15002021.hg.1	10,08	14,1	16.21	0,0002	0,0158			Coding
TC15002019.hg.1	10,26	14,25	15.91	0,0003	0,0186			Coding
TC15002022.hg.1	10,26	14,25	15.91	0,0003	0,0186			Coding
TC15002026.hg.1	10,26	14,25	15.91	0,0003	0,0186			Coding
TC15002036.hg.1	10,26	14,25	15.91	0,0003	0,0186			Coding
TC15002039.hg.1	10,26	14,25	15.91	0,0003	0,0186			Coding
TC15002041.hg.1	10,26	14,25	15.91	0,0003	0,0186			Coding
TC15002044.hg.1	10,26	14,25	15.91	0,0003	0,0186			Coding
TC15002047.hg.1	10,26	14,25	15.91	0,0003	0,0186			Coding
TC15002050.hg.1	10,26	14,25	15.91	0,0003	0,0186			Coding
TC15002051.hg.1	10,26	14,25	15.91	0,0003	0,0186			Coding
TC08000920.hg.1	7,52	11,49	15.67	3,57E-06	0,0028	DEFB103A; DEFB103B	defensin, beta 103A; defensin, beta 103B	Coding	414325; 55894	Hs.283082; Hs.637221
TC14001578.hg.1	8,08	12,04	15.64	3,37E-06	0,0028			NonCoding
TC17002860.hg.1	8,92	12,88	15.57	0,0010	0,0333	KPNA2	karyopherin alpha 2 (RAG cohort 1, importin alpha 1)	Coding	3838	Hs.594238
TC15000731.hg.1	9,21	13,12	15.06	1,05E-05	0,0043	PSMA4	proteasome subunit alpha 4	Coding	5685	Hs.251531
TC01005835.hg.1	7,28	11,1	14.17	4,21E-05	0,0082	SPRR2E	small proline-rich protein 2E	NonCoding	6704	Hs.568518
TC13000192.hg.1	8,57	12,38	14.06	5,87E-06	0,0036	PSME2P2	proteasome activator subunit 2 pseudogene 2	Coding
TC04002654.hg.1	5,69	9,44	13.52	1,28E-07	0,0009	CENPE	centromere protein E	NonCoding	1062	Hs.75573
TC11002483.hg.1	8,71	12,46	13.45	0,0008	0,0301	IFITM2	interferon induced transmembrane protein 2	NonCoding	10581	Hs.709321
TC11001230.hg.1	10,82	14,57	13.41	5,19E-05	0,0089	IFITM3	interferon induced transmembrane protein 3	Coding	10410	Hs.374650
TC15002176.hg.1	11,52	15,25	13.27	1,22E-05	0,0047			NonCoding
TC15001679.hg.1	4,89	8,61	13.24	1,83E-05	0,0057			Coding
TC03003290.hg.1	8,45	12,17	13.18	0,0004	0,0218	MUC4	mucin 4, cell surface associated	NonCoding	4585	Hs.369646
TC09001274.hg.1	15,06	18,78	13.13	0,0009	0,0320			Coding
TC13000746.hg.1	15,06	18,78	13.13	0,0009	0,0320			Coding
TC14000346.hg.1	9,58	13,29	13.06	9,21E-05	0,0110	PSMA3	proteasome subunit alpha 3	Coding	5684	Hs.558799
TC06002991.hg.1	10,36	14,02	12.69	7,45E-06	0,0038	RPF2	ribosome production factor 2 homolog	NonCoding	84154	Hs.372265
TC22001203.hg.1	7,73	11,39	12.63	2,40E-05	0,0063			NonCoding
TC17001462.hg.1	7,57	11,21	12.47	2,70E-06	0,0026	TOP2A	topoisomerase (DNA) II alpha	Coding	7153	Hs.156346
TC06002113.hg.1	7,51	11,14	12.46	0,0002	0,0158	MOXD1	monooxygenase, DBH-like 1	Coding	26002	Hs.6909
TC14001708.hg.1	10,32	13,93	12.21	0,0002	0,0135	PSMA3	proteasome subunit alpha 3	NonCoding	5684	Hs.558799
TC14001155.hg.1	6,87	10,47	12.12	9,93E-07	0,0018	DLGAP5	discs, large (Drosophila) homolog-associated protein 5	Coding	9787	Hs.77695
TC20000875.hg.1	8,23	11,75	11.54	0,0009	0,0318	WFDC12	WAP four-disulfide core domain 12	Coding	128488	Hs.352180
TC15000159.hg.1	10,57	14,08	11.36	0,0002	0,0136			Coding
TC15000185.hg.1	10,57	14,08	11.36	0,0002	0,0136			Coding
TC15000960.hg.1	10,57	14,08	11.36	0,0002	0,0136			Coding
TC15001139.hg.1	10,57	14,08	11.36	0,0002	0,0136			Coding
TC15001173.hg.1	10,57	14,08	11.36	0,0002	0,0136			Coding
TC04001516.hg.1	8,23	11,72	11.22	0,0005	0,0248	CCNA2	cyclin A2	Coding	890	Hs.58974
TC17000466.hg.1	11,4	14,87	11.03	3,34E-05	0,0073	PSMB3	proteasome subunit beta 3	Coding	5691	Hs.82793
TC0Y000351.hg.1	7,13	10,59	10.97	2,36E-06	0,0025	RPS4Y1	ribosomal protein S4, Y-linked 1	Coding	6192	Hs.282376
TC03002006.hg.1	7,17	10,62	10.93	9,20E-06	0,0041	TNFSF10	tumor necrosis factor (ligand) superfamily, member 10	Coding	8743	Hs.478275
TC02000500.hg.1	10,03	13,48	10.93	4,67E-05	0,0084	TMSB10	thymosin beta 10	Coding	9168	Hs.446574
TC04000484.hg.1	7,19	10,64	10.9	0,0005	0,0245	HERC6	HECT and RLD domain containing E3 ubiquitin protein ligase family member 6	Coding	55008	Hs.529317
TC6_ssto_hap7000106.hg.1	7,35	10,79	10.85	4,61E-05	0,0084	IFITM4P	interferon induced transmembrane protein 4 pseudogene	Coding	340198	Hs.450189
TC12001269.hg.1	10,13	13,55	10.67	0,0005	0,0227	PLBD1	phospholipase B domain containing 1	Coding	79887	Hs.131933
TC14002294.hg.1	11,21	14,62	10.61	0,0001	0,0130	PSMA6	proteasome subunit alpha 6	Coding	5687	Hs.446260
TC11002175.hg.1	7,18	10,56	10.38	1,67E-05	0,0055	CTSC	cathepsin C	Coding	1075	Hs.128065
TC02002624.hg.1	9,27	12,64	10.34	0,0003	0,0166	STAT1	signal transducer and activator of transcription 1	Coding	6772	Hs.743244
TC05000298.hg.1	7,24	10,59	10.25	9,23E-05	0,0110	CCNB1	cyclin B1	Coding	891	Hs.23960
TC0Y000317.hg.1	5,53	8,85	10	3,62E-06	0,0028	UTY	ubiquitously transcribed tetratricopeptide repeat containing, Y-linked	NonCoding	7404	Hs.115277
TC15002024.hg.1	9,91	13,22	9.94	0,0002	0,0138			Coding
TC15002684.hg.1	7,43	10,74	9.9	2,51E-05	0,0064			NonCoding
TC14000968.hg.1	8,38	11,69	9.89	9,14E-07	0,0017	PSME2	proteasome activator subunit 2	Coding	5721	Hs.434081; Hs.512410
TC06000888.hg.1	8,91	12,21	9.89	2,83E-05	0,0067	RPF2	ribosome production factor 2 homolog	Coding	84154	Hs.372265
TC14002203.hg.1	9,7	13	9.82	0,0003	0,0177	SLIRP	SRA stem-loop interacting RNA binding protein	Coding	81892	Hs.655105
TC20000876.hg.1	12,01	15,3	9.77	2,23E-06	0,0025	SLPI	secretory leukocyte peptidase inhibitor	Coding	6590	Hs.517070
TC01000357.hg.1	14,5	17,78	9.74	5,63E-05	0,0091			Coding
TC15001153.hg.1	10,16	13,43	9.64	0,0008	0,0297			Coding
TC07000235.hg.1	8,16	11,42	9.6	0,0001	0,0115	ANLN	anillin actin binding protein	Coding	54443	Hs.62180
TC02000716.hg.1	6,71	9,97	9.59	3,20E-06	0,0027	IL36A	interleukin 36, alpha	Coding	27179	Hs.278910
TC6_dbb_hap3000205.hg.1	7,4	10,65	9.55	0,0002	0,0154			NonCoding
TC09002074.hg.1	8,76	12,01	9.53	0,0002	0,0142	CKS2	CDC28 protein kinase regulatory subunit 2	NonCoding	1164	Hs.83758
TC18000047.hg.1	8,17	11,39	9.3	2,83E-05	0,0067	RAB31	RAB31, member RAS oncogene family	Coding	11031	Hs.744887
TC17001255.hg.1	8,42	11,64	9.3	0,0001	0,0127	KRT16P3	keratin 16 pseudogene 3	Coding	644945	Hs.572477
TC07002879.hg.1	9,31	12,52	9.21	7,72E-05	0,0101			NonCoding
TC0X000423.hg.1	9,05	12,24	9.16	0,0001	0,0133	COX7B	cytochrome c oxidase subunit VIIb	Coding	1349	Hs.522699
TC15001710.hg.1	11,04	14,2	8.92	0,0003	0,0194			Coding
TC02004706.hg.1	9,81	12,97	8.91	1,17E-05	0,0045	ATP5G3	ATP synthase, H+ transporting, mitochondrial Fo complex subunit C3 (subunit 9)	NonCoding	518	Hs.429
TC15002245.hg.1	7,25	10,4	8.88	3,29E-07	0,0014	ZWILCH	zwilch kinetochore protein	NonCoding	55055	Hs.21331
TC04001252.hg.1	6,28	9,43	8.86	8,87E-06	0,0041	TMPRSS11D	transmembrane protease, serine 11D	Coding	9407	Hs.132195
TC06001488.hg.1	7,29	10,43	8.82	0,0006	0,0258	IFITM4P	interferon induced transmembrane protein 4 pseudogene	Coding	340198	Hs.450189
TC6_mcf_hap5000107.hg.1	7,29	10,43	8.82	0,0006	0,0258	IFITM4P	interferon induced transmembrane protein 4 pseudogene	Coding	340198	Hs.450189
TC21000938.hg.1	14,49	17,63	8.8	0,0005	0,0245	ATP5O	ATP synthase, H+ transporting, mitochondrial F1 complex, O subunit	NonCoding	539	Hs.409140
TC05002395.hg.1	8,09	11,23	8.79	2,92E-06	0,0027	NDUFAF2	NADH dehydrogenase (ubiquinone) complex I, assembly factor 2	NonCoding	91942	Hs.591757
TC01003261.hg.1	8,26	11,38	8.69	2,89E-06	0,0027	S100A8	S100 calcium binding protein A8	Coding	6279	Hs.416073
TC17001056.hg.1	11,05	14,16	8.61	1,96E-05	0,0058	C1QBP	complement component 1, q subcomponent binding protein	Coding	708	Hs.555866
TC15000306.hg.1	7,72	10,81	8.53	9,92E-05	0,0114	NUSAP1	nucleolar and spindle associated protein 1	Coding	51203	Hs.615092
TC01003256.hg.1	6,77	9,86	8.51	1,66E-05	0,0055	SPRR2G	small proline-rich protein 2G	Coding	6706	Hs.490253
TC15000167.hg.1	9,84	12,93	8.51	0,0005	0,0239			Coding
TC15001126.hg.1	9,84	12,93	8.51	0,0005	0,0239			Coding
TC18000651.hg.1	6,5	9,58	8.49	0,0011	0,0344			NonCoding
TC09001627.hg.1	11,01	14,09	8.47	0,0004	0,0216			Coding
TC15000614.hg.1	7,15	10,23	8.45	2,71E-07	0,0014	ZWILCH	zwilch kinetochore protein	Coding	55055	Hs.21331
TC01002847.hg.1	7,67	10,75	8.41	0,0011	0,0341	GBP1	guanylate binding protein 1, interferon-inducible	Coding	2633	Hs.62661
TC02001166.hg.1	11,36	14,42	8.37	3,07E-06	0,0027	BZW1	basic leucine zipper and W2 domains 1	Coding	9689	Hs.355983
TC12003257.hg.1	11,14	14,2	8.35	0,0003	0,0166	COX6A1	cytochrome c oxidase subunit VIa polypeptide 1	Coding	1337	Hs.369624
TC08002334.hg.1	9,94	12,99	8.29	1,80E-05	0,0057			NonCoding
TC09000477.hg.1	12,09	15,14	8.29	0,0003	0,0180	LOC100422296	parkinson protein 7 pseudogene	Coding	100422296
TC6_dbb_hap3000114.hg.1	7,74	10,78	8.21	0,0002	0,0164	IFITM4P	interferon induced transmembrane protein 4 pseudogene	Coding	340198	Hs.450189
TC6_mann_hap4000103.hg.1	7,74	10,78	8.21	0,0002	0,0164	IFITM4P	interferon induced transmembrane protein 4 pseudogene	Coding	340198	Hs.450189
TC6_qbl_hap6000115.hg.1	7,74	10,78	8.21	0,0002	0,0164	IFITM4P	interferon induced transmembrane protein 4 pseudogene	Coding	340198	Hs.450189
TC15002759.hg.1	9,95	12,98	8.2	6,08E-06	0,0036	CKMT1A; CKMT1B	creatine kinase, mitochondrial 1A; creatine kinase, mitochondrial 1B	Coding	548596; 1159	Hs.654988; Hs.741420
TC17002090.hg.1	12,96	15,99	8.17	0,0007	0,0282			NonCoding
TC04002406.hg.1	9,61	12,64	8.16	0,0002	0,0163	ATP5I	ATP synthase, H+ transporting, mitochondrial Fo complex subunit E	NonCoding	521	Hs.85539
TC02000717.hg.1	7,45	10,48	8.16	0,0008	0,0296	IL36RN	interleukin 36 receptor antagonist	Coding	26525	Hs.516301
TC01002356.hg.1	10,69	13,72	8.16	0,0011	0,0341			Coding
TC05000471.hg.1	6,88	9,89	8.05	0,0017	0,0443	ERAP2	endoplasmic reticulum aminopeptidase 2	Coding	64167	Hs.482910
TC6_mann_hap4000180.hg.1	7,4	10,41	8.03	3,16E-05	0,0071			NonCoding
TC6_qbl_hap6000205.hg.1	7,4	10,41	8.03	3,16E-05	0,0071			NonCoding
TC15000210.hg.1	9,79	12,79	7.98	0,0004	0,0221			Coding
TC13000457.hg.1	8,05	11,05	7.97	3,12E-05	0,0071	GJB6	gap junction protein beta 6	Coding	10804	Hs.511757
TC10001182.hg.1	8,8	11,79	7.95	4,98E-06	0,0034			Coding
TC02003690.hg.1	12,97	15,97	7.95	0,0003	0,0195	HAT1	histone acetyltransferase 1	NonCoding	8520	Hs.632532
TC11002346.hg.1	10,05	13,03	7.9	1,92E-06	0,0025	MPZL2	myelin protein zero-like 2	Coding	10205	Hs.116651
TC05002766.hg.1	9,75	12,73	7.89	8,97E-06	0,0041	LOC728554	THO complex 3 pseudogene	NonCoding	728554	Hs.535769
TC02004161.hg.1	8,67	11,65	7.88	0,0010	0,0329	EIF2AK2	eukaryotic translation initiation factor 2-alpha kinase 2	NonCoding	5610	Hs.131431
TC17000215.hg.1	11,24	14,22	7.88	0,0015	0,0418	KRT17P2	keratin 17 pseudogene 2	Coding	339241	Hs.579265
TC12000818.hg.1	7,98	10,95	7.86	1,32E-06	0,0020	C12orf75	chromosome 12 open reading frame 75	Coding	387882	Hs.368938
TC07002203.hg.1	9,84	12,81	7.84	7,02E-06	0,0038			NonCoding
TC08000518.hg.1	8,09	11,06	7.83	1,77E-05	0,0057	FABP5	fatty acid binding protein 5 (psoriasis-associated)	Coding	2171	Hs.408061
TC13000083.hg.1	6,8	9,74	7.67	0,0002	0,0151	ATP5EP2	ATP synthase, H+ transporting, mitochondrial F1 complex, epsilon subunit pseudogene 2	Coding	432369	Hs.574118
TC01004261.hg.1	8,85	11,78	7.62	4,62E-05	0,0084			NonCoding
TC19000232.hg.1	11,82	14,73	7.55	0,0017	0,0440	CALR	calreticulin	Coding	811	Hs.515162
TC15002609.hg.1	10,2	13,1	7.47	8,87E-05	0,0108			NonCoding		Hs.704299
TC20000592.hg.1	8,27	11,17	7.45	6,43E-06	0,0037	PCNA	proliferating cell nuclear antigen	Coding	5111	Hs.147433; Hs.744934
TC15002758.hg.1	10,14	13,03	7.41	2,58E-05	0,0065	CKMT1B; CKMT1A	creatine kinase, mitochondrial 1B; creatine kinase, mitochondrial 1A	Coding	1159; 548596
TC08001086.hg.1	6,75	9,63	7.37	1,12E-05	0,0044	PBK	PDZ binding kinase	Coding	55872	Hs.104741
TC11003415.hg.1	8,85	11,73	7.36	0,0010	0,0329			NonCoding
TC01002372.hg.1	6,69	9,55	7.26	0,0011	0,0353			Coding
TC01002251.hg.1	8,09	10,94	7.22	0,0008	0,0308	UQCRHL	ubiquinol-cytochrome c reductase hinge protein like	Coding	440567	Hs.568229
TC04000102.hg.1	7,87	10,72	7.19	9,89E-05	0,0114			Coding
TC04002701.hg.1	11,96	14,8	7.18	0,0001	0,0119			NonCoding
TC12002874.hg.1	8,86	11,69	7.12	5,22E-06	0,0035			NonCoding
TC06000658.hg.1	8,16	10,99	7.1	0,0003	0,0181	TMEM14A	transmembrane protein 14A	Coding	28978	Hs.94896
TC06000539.hg.1	10,64	13,46	7.07	0,0003	0,0177	COX6A1P2	cytochrome c oxidase subunit VIa polypeptide 1 pseudogene 2	Coding	285849
TC10001696.hg.1	15,77	18,57	6.99	0,0006	0,0257			Coding
TC03001705.hg.1	6,29	9,1	6.98	2,74E-05	0,0066	PARP9	poly(ADP-ribose) polymerase family member 9	Coding	83666	Hs.518200
TC05000649.hg.1	8,21	11,01	6.97	0,0008	0,0296	HSPA4	heat shock 70kDa protein 4	Coding	3308	Hs.90093
TC08001309.hg.1	6,39	9,19	6.96	8,69E-06	0,0041			Coding
TC14000608.hg.1	7,91	10,71	6.94	2,27E-06	0,0025	VRK1	vaccinia related kinase 1	Coding	7443	Hs.422662
TC12000806.hg.1	11,4	14,2	6.93	0,0001	0,0131			Coding
TC04001305.hg.1	5,52	8,32	6.92	0,0008	0,0291	CXCL10	chemokine (C-X-C motif) ligand 10	Coding	3627	Hs.632586
TC02000603.hg.1	8,72	11,51	6.91	4,71E-07	0,0015	EIF5B	eukaryotic translation initiation factor 5B	Coding	9669	Hs.158688
TC10002107.hg.1	7,12	9,91	6.9	3,10E-06	0,0027	SRGN	serglycin	NonCoding	5552	Hs.1908
TC03002039.hg.1	9,08	11,86	6.88	7,04E-05	0,0096	MRPL47	mitochondrial ribosomal protein L47	Coding	57129	Hs.283734
TC01000835.hg.1	6,59	9,37	6.88	0,0004	0,0203	GBP6	guanylate binding protein family, member 6	Coding	163351	Hs.254338
TC06000337.hg.1	9,87	12,62	6.76	1,89E-07	0,0011	RANP1	RAN, member RAS oncogene family pseudogene 1	Coding
TC10000413.hg.1	9,37	12,12	6.72	0,0002	0,0134	DDX21	DEAD (Asp-Glu-Ala-Asp) box helicase 21	Coding	9188	Hs.223141
TC03003210.hg.1	9,06	11,81	6.71	6,17E-06	0,0036			NonCoding
TC17001180.hg.1	11,93	14,68	6.71	0,0010	0,0338	KRT17P1	keratin 17 pseudogene 1	Coding	147228
TC01004129.hg.1	9,15	11,89	6.67	0,0015	0,0414			NonCoding
TC11000482.hg.1	6,97	9,7	6.66	2,20E-05	0,0060	FAM111B	family with sequence similarity 111, member B	Coding	374393	Hs.186579
TC12001298.hg.1	7,85	10,58	6.65	1,25E-05	0,0047	LDHB	lactate dehydrogenase B	Coding	3945	Hs.446149
TC06001217.hg.1	7,61	10,35	6.65	0,0002	0,0135	SERPINB1	serpin peptidase inhibitor, clade B (ovalbumin), member 1	Coding	1992	Hs.381167
TC06001302.hg.1	10,03	12,76	6.64	4,32E-07	0,0015	DEK	DEK proto-oncogene	Coding	7913	Hs.484813
TC17002091.hg.1	14,03	16,75	6.59	4,72E-05	0,0085			NonCoding
TC06003570.hg.1	6,87	9,59	6.58	0,0004	0,0202			NonCoding
TC09000415.hg.1	7,81	10,53	6.55	0,0003	0,0173	CKS2	CDC28 protein kinase regulatory subunit 2	Coding	1164	Hs.83758
TC17001179.hg.1	12,06	14,77	6.53	7,38E-05	0,0098	KRT16P2	keratin 16 pseudogene 2	Coding	400578	Hs.723586
TC04001436.hg.1	6,22	8,92	6.5	4,73E-06	0,0033	CENPE	centromere protein E	Coding	1062	Hs.75573
TC04000583.hg.1	6,94	9,64	6.5	6,81E-05	0,0095	LARP7	La ribonucleoprotein domain family, member 7	Coding	51574	Hs.713663
TC01001791.hg.1	5,85	8,54	6.45	4,83E-06	0,0034	CENPF	centromere protein F	Coding	1063	Hs.497741
TC04000332.hg.1	11,96	14,65	6.45	0,0002	0,0142	SRP72	signal recognition particle 72kDa	Coding	6731	Hs.237825
TC0X000923.hg.1	6,95	9,64	6.44	1,93E-06	0,0025	APOO	apolipoprotein O	Coding	79135	Hs.495851
TC17002618.hg.1	7,11	9,78	6.4	1,46E-05	0,0052	TOP2A	topoisomerase (DNA) II alpha	NonCoding	7153	Hs.156346
TC19002500.hg.1	7,71	10,39	6.4	0,0001	0,0127	ETHE1	ethylmalonic encephalopathy 1	NonCoding	23474	Hs.7486
TC04001268.hg.1	7,73	10,41	6.38	0,0020	0,0473	SULT1E1	sulfotransferase family 1E member 1	Coding	6783	Hs.479898
TC17002276.hg.1	11,78	14,44	6.36	4,77E-05	0,0085	NME1-NME2	NME1-NME2 readthrough	NonCoding	654364	Hs.463456
TC05003242.hg.1	10,63	13,3	6.34	7,95E-05	0,0101	VDAC1	voltage-dependent anion channel 1	NonCoding	7416	Hs.519320
TC12002977.hg.1	15,74	18,41	6.34	0,0013	0,0374			NonCoding
TC10001702.hg.1	9,46	12,12	6.33	7,96E-05	0,0101	PRDX3	peroxiredoxin 3	Coding	10935	Hs.523302
TC18000097.hg.1	8,78	11,43	6.29	3,09E-05	0,0070	RBBP8; MIR4741	retinoblastoma binding protein 8; microRNA 4741	Coding	5932; 100616139	Hs.546282
TC17000216.hg.1	13,61	16,26	6.29	0,0001	0,0115	KRT16P1	keratin 16 pseudogene 1	Coding	729252	Hs.585811
TC16000650.hg.1	8,65	11,29	6.27	6,66E-05	0,0095	HSBP1	heat shock factor binding protein 1	Coding	3281	Hs.250899
TC14001124.hg.1	8,04	10,69	6.24	0,0002	0,0136	PYGL	phosphorylase, glycogen, liver	Coding	5836	Hs.282417
TC19000291.hg.1	8,12	10,76	6.23	0,0006	0,0251			Coding
TC16001302.hg.1	8,36	11	6.22	4,58E-05	0,0084	MPHOSPH6	M-phase phosphoprotein 6	Coding	10200	Hs.344400
TC06003950.hg.1	9,14	11,78	6.21	0,0002	0,0135			NonCoding
TC02002267.hg.1	8,81	11,45	6.21	0,0003	0,0174	NIFK	nucleolar protein interacting with the FHA domain of MKI67	Coding	84365	Hs.367842
TC17002908.hg.1	11,79	14,43	6.21	0,0022	0,0494	KRT17	keratin 17, type I	Coding	3872	Hs.2785
TC11003499.hg.1	12,39	15,02	6.2	1,77E-05	0,0057	COX8A	cytochrome c oxidase subunit VIIIA (ubiquitous)	Coding	1351	Hs.743989
TC18000009.hg.1	5,84	8,47	6.19	6,06E-07	0,0015	NDC80	NDC80 kinetochore complex component	Coding	10403	Hs.414407
TC07002717.hg.1	8,51	11,13	6.18	0,0022	0,0499			NonCoding
TC17000124.hg.1	6,81	9,44	6.17	1,21E-06	0,0020	ALOX15B	arachidonate 15-lipoxygenase, type B	Coding	247	Hs.111256
TC14002133.hg.1	9,82	12,44	6.16	0,0006	0,0262	IFI27L2	interferon, alpha-inducible protein 27-like 2	NonCoding	83982	Hs.94695
TC04001892.hg.1	7,27	9,89	6.13	0,0013	0,0380	USP17L6P	ubiquitin specific peptidase 17-like family member 6, pseudogene	NonCoding	391622	Hs.722658
TC10002200.hg.1	7,13	9,75	6.11	3,51E-05	0,0074	KIF20B	kinesin family member 20B	NonCoding	9585	Hs.240
TC17002547.hg.1	16,65	19,26	6.1	0,0021	0,0486			NonCoding
TC07002240.hg.1	12,23	14,83	6.07	3,03E-05	0,0069			NonCoding
TC11000117.hg.1	6,47	9,07	6.07	0,0001	0,0131	OR56B1; TRIM22	olfactory receptor, family 56, subfamily B, member 1; tripartite motif containing 22	Coding	387748; 10346	Hs.689609; Hs.501778; Hs.684559
TC17002546.hg.1	9,89	12,49	6.06	0,0003	0,0166			NonCoding
TC08001385.hg.1	7,8	10,39	6.02	0,0006	0,0255	REXO1L1P; REXO1L2P	REX1, RNA exonuclease 1 homolog-like 1, pseudogene; REX1, RNA exonuclease 1 homolog-like 2, pseudogene	Coding	254958; 100288527	Hs.373854; Hs.535056
TC0X002013.hg.1	6,86	9,45	6.01	4,93E-06	0,0034	APOO	apolipoprotein O	NonCoding	79135	Hs.495851
TC12000803.hg.1	11,47	14,05	6	0,0002	0,0166	HSP90B1; MIR3652	heat shock protein 90kDa beta (Grp94), member 1; microRNA 3652	Coding	7184; 100500842	Hs.192374
TC20000198.hg.1	7,67	10,26	6	0,0009	0,0319	TPX2	TPX2, microtubule-associated	Coding	22974	Hs.244580
TC01006216.hg.1	8,66	11,24	5.99	0,0002	0,0166	RBM34	RNA binding motif protein 34	NonCoding	23029	Hs.535224
TC02001188.hg.1	9,76	12,34	5.98	0,0004	0,0218	NOP58	NOP58 ribonucleoprotein	Coding	51602	Hs.471104
TC07002602.hg.1	6,82	9,4	5.97	0,0006	0,0266			NonCoding
TC0X002204.hg.1	10,73	13,3	5.95	0,0001	0,0126	SLC25A5	solute carrier family 25 (mitochondrial carrier; adenine nucleotide translocator), member 5	NonCoding	292	Hs.632282
TC06001679.hg.1	7,3	9,87	5.95	0,0001	0,0131	PPIL1	peptidylprolyl isomerase (cyclophilin)-like 1	Coding	51645	Hs.27693
TC15001029.hg.1	5,61	8,18	5.93	0,0001	0,0124			Coding
TC18000391.hg.1	5,61	8,18	5.93	0,0001	0,0124			Coding
TCUn_gl000213000001.hg.1	5,61	8,18	5.93	0,0001	0,0124			Coding
TC0Y000182.hg.1	9,91	12,47	5.92	0,0021	0,0483	CD24	CD24 molecule	Coding	100133941	Hs.644105
TC14001872.hg.1	10,3	12,84	5.85	0,0005	0,0238			NonCoding
TC11000329.hg.1	9,28	11,82	5.81	1,99E-06	0,0025	EHF	ets homologous factor	Coding	26298	Hs.653859
TC0Y000230.hg.1	5,33	7,87	5.81	1,27E-05	0,0047	ZFY	zinc finger protein, Y-linked	NonCoding	7544	Hs.522845
TC22000749.hg.1	8,51	11,05	5.81	0,0005	0,0236			Coding
TC03003376.hg.1	12,59	15,13	5.8	0,0001	0,0122	HIGD1A	HIG1 hypoxia inducible domain family, member 1A	Coding	25994
TC17000073.hg.1	8,01	10,54	5.79	0,0002	0,0133	TXNDC17	thioredoxin domain containing 17	Coding	84817	Hs.408236
TC10000373.hg.1	6,87	9,4	5.78	3,53E-06	0,0028	CDK1	cyclin-dependent kinase 1	Coding	983	Hs.732435
TC10001630.hg.1	9,62	12,15	5.77	0,0002	0,0142	USMG5; MIR1307	up-regulated during skeletal muscle growth 5 homolog (mouse); microRNA 1307	Coding	84833; 100302174	Hs.500921
TC01001058.hg.1	8,94	11,46	5.74	0,0003	0,0166			Coding
TC01001059.hg.1	8,94	11,46	5.74	0,0003	0,0166			Coding
TC01001064.hg.1	8,94	11,46	5.74	0,0003	0,0166			Coding
TC01003066.hg.1	8,94	11,46	5.74	0,0003	0,0166			Coding
TC01003072.hg.1	8,94	11,46	5.74	0,0003	0,0166			Coding
TC01003075.hg.1	8,94	11,46	5.74	0,0003	0,0166			Coding
TC04000286.hg.1	8,94	11,46	5.74	0,0003	0,0166			Coding
TC04001186.hg.1	8,94	11,46	5.74	0,0003	0,0166			Coding
TC0Y000157.hg.1	8,94	11,46	5.74	0,0003	0,0166			Coding
TC13000005.hg.1	8,94	11,46	5.74	0,0003	0,0166			Coding
TC18000387.hg.1	8,94	11,46	5.74	0,0003	0,0166			Coding
TC21000002.hg.1	8,94	11,46	5.74	0,0003	0,0166			Coding
TC21000009.hg.1	8,94	11,46	5.74	0,0003	0,0166			Coding
TC21000022.hg.1	8,94	11,46	5.74	0,0003	0,0166			Coding
TC21000268.hg.1	8,94	11,46	5.74	0,0003	0,0166			Coding
TCUn_gl000221000003.hg.1	8,94	11,46	5.74	0,0003	0,0166			Coding
TCUn_gl000243000001.hg.1	8,94	11,46	5.74	0,0003	0,0166			Coding
TCUn_gl000247000001.hg.1	8,94	11,46	5.74	0,0003	0,0166			Coding
TC10000067.hg.1	12,95	15,47	5.74	0,0015	0,0414	ATP5C1	ATP synthase, H+ transporting, mitochondrial F1 complex, gamma polypeptide 1	Coding	509	Hs.271135
TC10000637.hg.1	6,87	9,39	5.73	2,47E-05	0,0064	IFIT3	interferon-induced protein with tetratricopeptide repeats 3	Coding	3437	Hs.744072
TC16000874.hg.1	11,82	14,34	5.73	0,0006	0,0258	RSL1D1	ribosomal L1 domain containing 1	Coding	26156	Hs.401842
TC03002251.hg.1	15,29	17,8	5.71	1,23E-05	0,0047			NonCoding
TC12001492.hg.1	8,11	10,62	5.69	0,0003	0,0174	LIMA1	LIM domain and actin binding 1	Coding	51474	Hs.525419
TC05000361.hg.1	10,52	13,03	5.69	0,0020	0,0477	NSA2	NSA2 ribosome biogenesis homolog	Coding	10412	Hs.482526
TC17000411.hg.1	6,55	9,05	5.65	0,0009	0,0320			Coding
TC17000750.hg.1	6,55	9,05	5.65	0,0009	0,0320			Coding
TC14000159.hg.1	9,38	11,88	5.64	5,69E-06	0,0036	PSME1	proteasome activator subunit 1	Coding	5720	Hs.75348
TC12000616.hg.1	10,28	12,77	5.64	0,0002	0,0142	CCT2	chaperonin containing TCP1, subunit 2 (beta)	Coding	10576	Hs.189772
TC18000228.hg.1	9,45	11,94	5.62	0,0009	0,0319	SERPINB13	serpin peptidase inhibitor, clade B (ovalbumin), member 13	Coding	5275	Hs.241407
TC15000724.hg.1	10,07	12,56	5.61	4,06E-06	0,0029	IDH3A	isocitrate dehydrogenase 3 (NAD+) alpha	Coding	3419	Hs.591110
TC12000591.hg.1	6,62	9,1	5.59	1,28E-05	0,0047	IRAK3	interleukin 1 receptor associated kinase 3	Coding	11213	Hs.369265
TC01003268.hg.1	7,4	9,88	5.58	1,58E-06	0,0022	S100A2	S100 calcium binding protein A2	Coding	6273	Hs.516484
TC19001767.hg.1	6,72	9,2	5.57	0,0008	0,0302	KLK10	kallikrein related peptidase 10	Coding	5655	Hs.275464
TC07003069.hg.1	10,92	13,39	5.54	0,0002	0,0136	PON2	paraoxonase 2	NonCoding	5445	Hs.744912
TC17002518.hg.1	12,35	14,82	5.53	7,36E-05	0,0098	KRT16P2	keratin 16 pseudogene 2	NonCoding	400578	Hs.723586
TC15000638.hg.1	7,2	9,66	5.53	0,0001	0,0127	KIF23	kinesin family member 23	Coding	9493	Hs.270845
TC14001101.hg.1	9,51	11,97	5.52	3,37E-05	0,0073	RPL36AL	ribosomal protein L36a-like	Coding	6166	Hs.444749; Hs.745129
TC20001062.hg.1	9	11,46	5.49	6,26E-05	0,0093	NOP56	NOP56 ribonucleoprotein	NonCoding	10528	Hs.376064
TC11002481.hg.1	9,23	11,69	5.48	2,91E-05	0,0068	PSMD13	proteasome 26S subunit, non-ATPase 13	NonCoding	5719	Hs.134688
TC13001100.hg.1	8,77	11,22	5.48	0,0001	0,0125	CKAP2	cytoskeleton associated protein 2	NonCoding	26586	Hs.444028; Hs.625768
TC12001614.hg.1	7,98	10,44	5.48	0,0011	0,0342	PRIM1	primase, DNA, polypeptide 1 (49kDa)	Coding	5557	Hs.534339
TC03003289.hg.1	6,83	9,28	5.46	0,0015	0,0418	MUC4	mucin 4, cell surface associated	NonCoding	4585	Hs.369646
TC07000835.hg.1	5,61	8,06	5.45	8,73E-07	0,0017	AKR1B15	aldo-keto reductase family 1, member B15	Coding	441282	Hs.729418
TC07001207.hg.1	9,93	12,37	5.45	3,79E-05	0,0076	CYCS	cytochrome c, somatic	Coding	54205	Hs.437060; Hs.617193
TC10000802.hg.1	8,44	10,89	5.43	1,57E-05	0,0053	SMC3	structural maintenance of chromosomes 3	Coding	9126	Hs.24485
TC17002635.hg.1	10,06	12,49	5.39	2,02E-05	0,0058	DNAJC7	DnaJ (Hsp40) homolog, subfamily C, member 7	NonCoding	7266	Hs.500156
TC6_ssto_hap7000185.hg.1	7,64	10,07	5.37	7,98E-05	0,0101			NonCoding
TC05002400.hg.1	8,91	11,34	5.36	0,0005	0,0243	KIF2A	kinesin heavy chain member 2A	NonCoding	3796	Hs.558351
TC08000648.hg.1	7,41	9,83	5.35	0,0002	0,0136	DCAF13	DDB1 and CUL4 associated factor 13	Coding	25879	Hs.532265
TC02000104.hg.1	8,6	11,02	5.34	4,94E-05	0,0087	VSNL1	visinin like 1	Coding	7447	Hs.444212
TC02003807.hg.1	8,43	10,84	5.32	1,54E-05	0,0053	ATIC	5-aminoimidazole-4-carboxamide ribonucleotide formyltransferase/IMP cyclohydrolase	NonCoding	471	Hs.90280
TC02001126.hg.1	8,05	10,46	5.32	2,11E-05	0,0059	MYO1B	myosin IB	Coding	4430	Hs.439620
TC16000444.hg.1	9,89	12,3	5.32	2,35E-05	0,0062			Coding
TC16002034.hg.1	12,1	14,52	5.32	0,0001	0,0120	MT2A	metallothionein 2A	Coding	4502	Hs.534330
TC02003763.hg.1	10,01	12,42	5.31	3,34E-06	0,0028	BZW1	basic leucine zipper and W2 domains 1	NonCoding	9689	Hs.355983
TC01002845.hg.1	7,63	10,04	5.31	1,45E-05	0,0052	GBP3	guanylate binding protein 3	Coding	2635	Hs.720167
TC19001337.hg.1	8,81	11,21	5.29	0,0005	0,0228			Coding
TC18000947.hg.1	6,45	8,86	5.29	0,0009	0,0327	RNF152	ring finger protein 152	NonCoding	220441	Hs.667457; Hs.165062
TC02002481.hg.1	6,47	8,87	5.27	0,0002	0,0152	IFIH1	interferon induced, with helicase C domain 1	Coding	64135	Hs.163173
TC02002376.hg.1	7,38	9,78	5.26	1,46E-06	0,0021	MCM6	minichromosome maintenance complex component 6	Coding	4175	Hs.444118
TC01005132.hg.1	12,43	14,83	5.26	5,97E-05	0,0091			NonCoding
TC06004141.hg.1	8,93	11,32	5.26	7,78E-05	0,0101	SOD2	superoxide dismutase 2, mitochondrial	Coding	6648	Hs.487046; Hs.712708
TC14002197.hg.1	11,82	14,21	5.26	0,0008	0,0301	HIF1A	hypoxia inducible factor 1, alpha subunit (basic helix-loop-helix transcription factor)	Coding	3091
TC14000316.hg.1	7,14	9,53	5.21	2,25E-06	0,0025	CDKN3	cyclin-dependent kinase inhibitor 3	Coding	1033	Hs.84113
TC20000779.hg.1	9,76	12,14	5.21	3,83E-06	0,0028	EIF2S2	eukaryotic translation initiation factor 2, subunit 2 beta, 38kDa	Coding	8894	Hs.429180
TC02001739.hg.1	8,64	11,01	5.18	0,0011	0,0355	EIF2AK2	eukaryotic translation initiation factor 2-alpha kinase 2	Coding	5610	Hs.131431
TC09000526.hg.1	7,55	9,91	5.16	8,87E-07	0,0017	SMC2	structural maintenance of chromosomes 2	Coding	10592	Hs.119023
TC08000533.hg.1	8,46	10,83	5.14	0,0006	0,0251	REXO1L1P; REXO1L2P	REX1, RNA exonuclease 1 homolog-like 1, pseudogene; REX1, RNA exonuclease 1 homolog-like 2, pseudogene	Coding	254958; 100288527	Hs.373854; Hs.535056
TC02002859.hg.1	10,93	13,28	5.12	2,64E-05	0,0065	NCL	nucleolin	Coding	4691	Hs.79110
TC02001601.hg.1	8,91	11,26	5.11	0,0002	0,0148			Coding
TC18000938.hg.1	10,81	13,16	5.11	0,0003	0,0181	TXNL1	thioredoxin-like 1	NonCoding	9352	Hs.114412
TC01001184.hg.1	7,14	9,5	5.11	0,0004	0,0222	MRPS21	mitochondrial ribosomal protein S21	Coding	54460	Hs.405880
TC10000644.hg.1	6,97	9,32	5.1	3,65E-06	0,0028	KIF20B	kinesin family member 20B	Coding	9585	Hs.240
TC13000285.hg.1	10,73	13,08	5.1	6,39E-05	0,0093	UCHL3	ubiquitin C-terminal hydrolase L3	Coding	7347	Hs.162241
TC06000073.hg.1	8,36	10,7	5.08	9,82E-05	0,0114	PAK1IP1	PAK1 interacting protein 1	Coding	55003	Hs.310231
TC01000972.hg.1	7,29	9,63	5.05	5,79E-06	0,0036	CHI3L2	chitinase 3-like 2	Coding	1117	Hs.514840
TC04000564.hg.1	8,59	10,92	5.05	1,62E-05	0,0054	CCDC109B	coiled-coil domain containing 109B	Coding	55013	Hs.234149
TC04002853.hg.1	10,25	12,58	5.05	0,0012	0,0362			NonCoding
TC11002706.hg.1	8,79	11,11	4.99	2,39E-06	0,0025			NonCoding
TC17000849.hg.1	7,61	9,92	4.98	7,24E-06	0,0038	MRPS7	mitochondrial ribosomal protein S7	Coding	51081	Hs.71787
TC16001335.hg.1	7,26	9,58	4.98	0,0015	0,0411	SLC7A5	solute carrier family 7 (amino acid transporter light chain, L system), member 5	Coding	8140	Hs.513797
TC16001872.hg.1	10,88	13,2	4.97	1,98E-06	0,0025			NonCoding
TC02001905.hg.1	10,57	12,87	4.94	9,09E-05	0,0110			Coding
TC06000761.hg.1	7,2	9,51	4.93	3,82E-07	0,0014	TTK	TTK protein kinase	Coding	7272	Hs.169840
TC0Y000052.hg.1	5,83	8,13	4.93	3,11E-06	0,0027	USP9Y	ubiquitin specific peptidase 9, Y-linked	Coding	8287	Hs.598540
TC01004608.hg.1	8,6	10,9	4.92	0,0007	0,0273	GSTM4	glutathione S-transferase mu 4	NonCoding	2948	Hs.348387
TC14000466.hg.1	8,04	10,33	4.9	7,65E-05	0,0101	EIF2B2	eukaryotic translation initiation factor 2B, subunit 2 beta, 39kDa	Coding	8892	Hs.409137
TC08002406.hg.1	7,53	9,82	4.9	0,0007	0,0279	REXO1L2P	REX1, RNA exonuclease 1 homolog-like 2, pseudogene	NonCoding	100288527	Hs.535056
TC04000103.hg.1	8,09	10,38	4.88	0,0015	0,0414	USP17L25; USP17L24; USP17L26; USP17L27; USP17L28; USP17L29	ubiquitin specific peptidase 17-like family member 25; ubiquitin specific peptidase 17-like family member 24; ubiquitin specific peptidase 17-like family member 26; ubiquitin specific peptidase 17-like family member 27; ubiquitin specific peptidase 17-like family member 28; ubiquitin specific peptidase 17-like family member 29	Coding	728373; 728369; 728379; 728393; 728400; 728405	Hs.553810
TC04000104.hg.1	8,09	10,38	4.88	0,0015	0,0414	USP17L9P; USP17L25; USP17L24; USP17L29; USP17L27	ubiquitin specific peptidase 17-like family member 9, pseudogene; ubiquitin specific peptidase 17-like family member 25; ubiquitin specific peptidase 17-like family member 24; ubiquitin specific peptidase 17-like family member 29; ubiquitin specific peptidase 17-like family member 27	Coding	391627; 728373; 728369; 728405; 728393	Hs.553810; Hs.631527; Hs.723053
TC04000105.hg.1	8,09	10,38	4.88	0,0015	0,0414	USP17L25; USP17L24; USP17L26; USP17L29	ubiquitin specific peptidase 17-like family member 25; ubiquitin specific peptidase 17-like family member 24; ubiquitin specific peptidase 17-like family member 26; ubiquitin specific peptidase 17-like family member 29	Coding	728373; 728369; 728379; 728405	Hs.553810
TC04000107.hg.1	8,09	10,38	4.88	0,0015	0,0414	USP17L25; USP17L24; USP17L26; USP17L29; USP17L27; USP17L28	ubiquitin specific peptidase 17-like family member 25; ubiquitin specific peptidase 17-like family member 24; ubiquitin specific peptidase 17-like family member 26; ubiquitin specific peptidase 17-like family member 29; ubiquitin specific peptidase 17-like family member 27; ubiquitin specific peptidase 17-like family member 28	Coding	728373; 728369; 728379; 728405; 728393; 728400	Hs.553810
TC04000108.hg.1	8,09	10,38	4.88	0,0015	0,0414	USP17L25; USP17L24; USP17L26; USP17L29; USP17L28; USP17L30	ubiquitin specific peptidase 17-like family member 25; ubiquitin specific peptidase 17-like family member 24; ubiquitin specific peptidase 17-like family member 26; ubiquitin specific peptidase 17-like family member 29; ubiquitin specific peptidase 17-like family member 28; ubiquitin specific peptidase 17-like family member 30	Coding	728373; 728369; 728379; 728405; 728400; 728419	Hs.553810
TC04000109.hg.1	8,09	10,38	4.88	0,0015	0,0414	USP17L9P; USP17L25; USP17L24; USP17L5; USP17L29	ubiquitin specific peptidase 17-like family member 9, pseudogene; ubiquitin specific peptidase 17-like family member 25; ubiquitin specific peptidase 17-like family member 24; ubiquitin specific peptidase 17-like family member 5; ubiquitin specific peptidase 17-like family member 29	Coding	391627; 728373; 728369; 728386; 728405	Hs.553810; Hs.631527; Hs.723053; Hs.740243
TC17002092.hg.1	14,86	17,14	4.87	1,49E-05	0,0052			NonCoding
TC07000521.hg.1	8,65	10,93	4.85	6,72E-05	0,0095	CROT	carnitine O-octanoyltransferase	Coding	54677	Hs.125039
TC12001590.hg.1	8,76	11,04	4.85	0,0008	0,0303	PMEL	premelanosome protein	Coding	6490	Hs.95972
TC06000015.hg.1	7,97	10,24	4.83	1,85E-05	0,0057	HMGN2P28	high mobility group nucleosomal binding domain 2 pseudogene 28	Coding
TC16001088.hg.1	5,62	7,89	4.8	5,92E-06	0,0036	NETO2	neuropilin (NRP) and tolloid (TLL)-like 2	Coding	81831	Hs.645802
TC03001869.hg.1	6,33	8,59	4.78	2,79E-06	0,0027	PLSCR1	phospholipid scramblase 1	Coding	5359	Hs.130759
TC20001681.hg.1	11,3	13,56	4.78	6,60E-06	0,0037	SLMO2-ATP5E	SLMO2-ATP5E readthrough	NonCoding	100533975	Hs.656865
TC14000056.hg.1	8,25	10,5	4.76	7,45E-07	0,0017	PNP	purine nucleoside phosphorylase	Coding	4860	Hs.75514
TC07003102.hg.1	8,21	10,46	4.76	3,83E-05	0,0077			NonCoding
TC12002366.hg.1	8,07	10,32	4.76	0,0001	0,0126			NonCoding
TC06000265.hg.1	7,68	9,93	4.74	0,0021	0,0480	HIST1H2BM	histone cluster 1, H2bm	Coding	8342	Hs.182432
TC11002831.hg.1	7,02	9,27	4.73	7,31E-06	0,0038			NonCoding
TC06003166.hg.1	8,9	11,14	4.73	2,38E-05	0,0063	ACAT2	acetyl-CoA acetyltransferase 2	NonCoding	39	Hs.571037
TC03000873.hg.1	7,63	9,86	4.72	0,0001	0,0122	SMC4	structural maintenance of chromosomes 4	Coding	10051
TC01005857.hg.1	10,44	12,68	4.71	7,92E-05	0,0101	CCT3	chaperonin containing TCP1, subunit 3 (gamma)	NonCoding	7203	Hs.491494
TC10001756.hg.1	6,64	8,87	4.7	0,0017	0,0442	MKI67	marker of proliferation Ki-67	Coding	4288	Hs.80976; Hs.689823
TC15000364.hg.1	8,65	10,87	4.68	3,25E-05	0,0072	SQRDL	sulfide quinone reductase-like (yeast)	Coding	58472	Hs.511251
TC13000612.hg.1	6,21	8,43	4.66	6,04E-05	0,0092	EPSTI1	epithelial stromal interaction 1 (breast)	Coding	94240	Hs.546467
TC04000155.hg.1	6,84	9,06	4.66	0,0007	0,0285	NCAPG	non-SMC condensin I complex subunit G	Coding	64151	Hs.567567
TC12001134.hg.1	6,41	8,63	4.65	5,09E-06	0,0034			Coding
TC06003812.hg.1	10,14	12,35	4.65	8,63E-05	0,0107	HDAC2	histone deacetylase 2	NonCoding	3066	Hs.3352
TC01001430.hg.1	6,42	8,63	4.64	9,30E-06	0,0041	NUF2	NUF2, NDC80 kinetochore complex component	Coding	83540	Hs.651950
TC17000077.hg.1	6,94	9,15	4.64	2,48E-05	0,0064	XAF1	XIAP associated factor 1	Coding	54739	Hs.441975
TC13001318.hg.1	9,23	11,44	4.64	0,0002	0,0155	TFDP1	transcription factor Dp-1	NonCoding	7027	Hs.79353
TC19000251.hg.1	11,21	13,42	4.63	0,0009	0,0323	EEF1DP1	eukaryotic translation elongation factor 1 delta pseudogene 1	Coding
TC01003273.hg.1	10,71	12,91	4.61	8,67E-06	0,0041	ILF2	interleukin enhancer binding factor 2	Coding	3608	Hs.75117
TC20001115.hg.1	9,33	11,53	4.6	0,0002	0,0137	SNRPB2	small nuclear ribonucleoprotein polypeptide B	NonCoding	6629	Hs.280378
TC16001563.hg.1	10,4	12,6	4.6	0,0002	0,0159			NonCoding
TC13000716.hg.1	9,69	11,89	4.6	0,0006	0,0267			Coding
TC05000148.hg.1	7,51	9,7	4.58	5,29E-07	0,0015	TARS	threonyl-tRNA synthetase	Coding	6897	Hs.481860
TC10000639.hg.1	5,05	7,25	4.58	0,0012	0,0362	IFIT1	interferon-induced protein with tetratricopeptide repeats 1	Coding	3434	Hs.20315
TC21000987.hg.1	11,09	13,28	4.56	7,58E-07	0,0017			NonCoding
TC10000415.hg.1	7,58	9,77	4.56	4,48E-05	0,0084	SRGN	serglycin	Coding	5552	Hs.1908
TC07003353.hg.1	10	12,19	4.56	0,0006	0,0270	PSMA2	proteasome subunit alpha 2	Coding	5683	Hs.333786
TC15001652.hg.1	8,72	10,9	4.55	1,94E-05	0,0058	COX5A	cytochrome c oxidase subunit Va	Coding	9377	Hs.401903
TC15002052.hg.1	7,47	9,66	4.55	0,0005	0,0244			Coding
TC15002053.hg.1	7,47	9,66	4.55	0,0005	0,0244			Coding
TC04000106.hg.1	7,98	10,16	4.55	0,0008	0,0306	USP17L9P; USP17L25; USP17L24; USP17L29; USP17L5	ubiquitin specific peptidase 17-like family member 9, pseudogene; ubiquitin specific peptidase 17-like family member 25; ubiquitin specific peptidase 17-like family member 24; ubiquitin specific peptidase 17-like family member 29; ubiquitin specific peptidase 17-like family member 5	Coding	391627; 728373; 728369; 728405; 728386	Hs.553810; Hs.631527; Hs.723053; Hs.740243
TC07001617.hg.1	9,17	11,35	4.54	0,0004	0,0213	PON2	paraoxonase 2	Coding	5445	Hs.744912
TC13001558.hg.1	9,06	11,24	4.54	0,0005	0,0230			NonCoding
TC0Y000053.hg.1	6,85	9,03	4.53	9,28E-06	0,0041	DDX3Y	DEAD (Asp-Glu-Ala-Asp) box helicase 3, Y-linked	Coding	8653	Hs.99120
TC15002610.hg.1	11,96	14,14	4.53	0,0016	0,0424	PKM	pyruvate kinase, muscle	NonCoding	5315	Hs.534770
TC08002367.hg.1	6,16	8,33	4.51	2,86E-06	0,0027	PTTG3P	pituitary tumor-transforming 3, pseudogene	NonCoding	26255	Hs.647156
TC01002511.hg.1	7,21	9,38	4.49	1,64E-05	0,0054	MRPS15	mitochondrial ribosomal protein S15	Coding	64960	Hs.352839
TC19002165.hg.1	8,71	10,87	4.49	0,0010	0,0327	TOMM40	translocase of outer mitochondrial membrane 40 homolog (yeast)	NonCoding	10452	Hs.655909
TC04001514.hg.1	10,65	12,81	4.47	0,0002	0,0161	ANXA5	annexin A5	Coding	308	Hs.480653
TC04001718.hg.1	8,08	10,24	4.47	0,0003	0,0194	DDX60	DEAD (Asp-Glu-Ala-Asp) box polypeptide 60	Coding	55601	Hs.591710
TC01000275.hg.1	10,78	12,94	4.47	0,0010	0,0327			Coding
TC04000099.hg.1	7,65	9,81	4.47	0,0016	0,0423	USP17L29; USP17L18; USP17L20; USP17L11	ubiquitin specific peptidase 17-like family member 29; ubiquitin specific peptidase 17-like family member 18; ubiquitin specific peptidase 17-like family member 20; ubiquitin specific peptidase 17-like family member 11	Coding	728405; 100287364; 100287441; 100287178	Hs.553810; Hs.741138; Hs.722783; Hs.741133
TC01000321.hg.1	9,2	11,36	4.47	0,0017	0,0438			Coding
TC02000821.hg.1	5,82	7,98	4.46	0,0018	0,0453			Coding
TC02000833.hg.1	5,82	7,98	4.46	0,0018	0,0453			Coding
TC02000835.hg.1	5,82	7,98	4.46	0,0018	0,0453			Coding
TC02002302.hg.1	5,82	7,98	4.46	0,0018	0,0453			Coding
TC02002305.hg.1	5,82	7,98	4.46	0,0018	0,0453			Coding
TC02002315.hg.1	5,82	7,98	4.46	0,0018	0,0453			Coding
TC02002316.hg.1	5,82	7,98	4.46	0,0018	0,0453			Coding
TC02002337.hg.1	5,82	7,98	4.46	0,0018	0,0453			Coding
TC14000014.hg.1	5,82	7,98	4.46	0,0018	0,0453			Coding
TC14000020.hg.1	5,82	7,98	4.46	0,0018	0,0453			Coding
TC14000024.hg.1	5,82	7,98	4.46	0,0018	0,0453			Coding
TC14000860.hg.1	5,82	7,98	4.46	0,0018	0,0453			Coding
TC14000863.hg.1	5,82	7,98	4.46	0,0018	0,0453			Coding
TC14000866.hg.1	5,82	7,98	4.46	0,0018	0,0453			Coding
TC15001030.hg.1	5,82	7,98	4.46	0,0018	0,0453			Coding
TC18000390.hg.1	5,82	7,98	4.46	0,0018	0,0453			Coding
TC21000020.hg.1	5,82	7,98	4.46	0,0018	0,0453			Coding
TC22000442.hg.1	5,82	7,98	4.46	0,0018	0,0453			Coding
TC22000445.hg.1	5,82	7,98	4.46	0,0018	0,0453			Coding
TC22000450.hg.1	5,82	7,98	4.46	0,0018	0,0453			Coding
TC02000819.hg.1	4,39	6,54	4.45	0,0001	0,0120			Coding
TC02000822.hg.1	4,39	6,54	4.45	0,0001	0,0120			Coding
TC02000823.hg.1	4,39	6,54	4.45	0,0001	0,0120			Coding
TC02002333.hg.1	4,39	6,54	4.45	0,0001	0,0120			Coding
TC02002335.hg.1	4,39	6,54	4.45	0,0001	0,0120			Coding
TC02002336.hg.1	4,39	6,54	4.45	0,0001	0,0120			Coding
TC6_cox_hap2000222.hg.1	6,35	8,49	4.42	0,0003	0,0193			NonCoding
TC03000120.hg.1	12,62	14,76	4.41	0,0001	0,0126			Coding
TC06004109.hg.1	6,86	8,99	4.38	1,88E-05	0,0057	TXNDC5	thioredoxin domain containing 5 (endoplasmic reticulum)	Coding	81567	Hs.150837
TC09000999.hg.1	8,06	10,19	4.38	0,0008	0,0295	DDX58	DEAD (Asp-Glu-Ala-Asp) box polypeptide 58	Coding	23586	Hs.190622
TC11002246.hg.1	8,3	10,43	4.37	2,27E-06	0,0025	CASP4	caspase 4	Coding	837	Hs.138378
TC12001413.hg.1	9,35	11,48	4.37	2,11E-05	0,0059	TWF1	twinfilin actin binding protein 1	Coding	5756	Hs.189075; Hs.313056
TC01002955.hg.1	7,84	9,97	4.36	3,84E-05	0,0077	PSMA5	proteasome subunit alpha 5	Coding	5686	Hs.485246
TC06001387.hg.1	12,07	14,19	4.36	6,40E-05	0,0093	HIST1H2BK	histone cluster 1, H2bk	Coding	85236	Hs.437275; Hs.689116
TC05000072.hg.1	8,65	10,77	4.35	1,04E-05	0,0043	CCT5	chaperonin containing TCP1, subunit 5 (epsilon)	Coding	22948	Hs.1600
TC01000424.hg.1	9,83	11,96	4.35	0,0001	0,0120	EIF3I	eukaryotic translation initiation factor 3, subunit I	Coding	8668	Hs.530096
TC06001343.hg.1	8,72	10,84	4.34	0,0004	0,0220	HIST1H2AB	histone cluster 1, H2ab	Coding	8335	Hs.248174; Hs.121017
TC09001001.hg.1	8,21	10,33	4.34	0,0006	0,0258	NDUFB6	NADH dehydrogenase (ubiquinone) 1 beta subcomplex, 6, 17kDa	Coding	4712	Hs.493668
TC19000557.hg.1	9,29	11,41	4.33	0,0002	0,0135	PSMC4	proteasome 26S subunit, ATPase 4	Coding	5704	Hs.211594
TC0X000353.hg.1	11,08	13,19	4.33	0,0006	0,0251	MSN	moesin	Coding	4478	Hs.87752
TC03000634.hg.1	6,92	9,03	4.32	0,0001	0,0131	PARP14	poly(ADP-ribose) polymerase family member 14	Coding	54625	Hs.518203
TC15002540.hg.1	8,94	11,04	4.31	2,48E-05	0,0064	MYO5A	myosin VA	NonCoding	4644	Hs.21213
TC06000420.hg.1	7,97	10,08	4.3	1,26E-05	0,0047	MYL8P	myosin, light chain 8, pseudogene	Coding
TC01000977.hg.1	11,14	13,25	4.3	4,17E-05	0,0081	ATP5F1	ATP synthase, H+ transporting, mitochondrial Fo complex subunit B1	Coding	515	Hs.514870
TC01004760.hg.1	8,54	10,64	4.29	1,46E-05	0,0052	CKS1B	CDC28 protein kinase regulatory subunit 1B	NonCoding	1163	Hs.374378
TC10000659.hg.1	7,76	9,87	4.29	0,0007	0,0289	KIF11	kinesin family member 11	Coding	3832	Hs.8878
TC10001580.hg.1	7,11	9,21	4.27	3,41E-05	0,0073	GOT1	glutamic-oxaloacetic transaminase 1, soluble	Coding	2805	Hs.500756
TC12000612.hg.1	8,43	10,52	4.27	5,98E-05	0,0091	YEATS4	YEATS domain containing 4	Coding	8089	Hs.4029
TC0X000575.hg.1	8,94	11,03	4.27	0,0015	0,0414	IL13RA1	interleukin 13 receptor, alpha 1	Coding	3597	Hs.496646
TC09001051.hg.1	9,13	11,22	4.26	3,92E-06	0,0029	STOML2	stomatin (EPB72)-like 2	Coding	30968	Hs.3439
TC13000077.hg.1	8,57	10,66	4.25	3,57E-05	0,0074	GTF3A	general transcription factor IIIA	Coding	2971	Hs.445977
TC01001475.hg.1	9,63	11,72	4.24	0,0012	0,0357	BLZF1	basic leucine zipper nuclear factor 1	Coding	8548	Hs.130746
TC13000985.hg.1	10,11	12,2	4.23	5,75E-05	0,0091			NonCoding
TC19001078.hg.1	9,91	11,99	4.23	0,0006	0,0258			Coding
TC12001701.hg.1	12,74	14,82	4.23	0,0007	0,0271			Coding
TC12003244.hg.1	12,84	14,92	4.23	0,0011	0,0341	PA2G4	proliferation-associated 2G4	Coding	5036	Hs.524498; Hs.745109
TC18000537.hg.1	11,89	13,96	4.22	0,0002	0,0154	NARS	asparaginyl-tRNA synthetase	Coding	4677	Hs.465224
TC12000205.hg.1	9,93	12,01	4.21	0,0002	0,0155	STRAP	serine/threonine kinase receptor associated protein	Coding	11171	Hs.743971
TC0X002197.hg.1	6,84	8,91	4.2	1,10E-05	0,0043			NonCoding
TC02001004.hg.1	8	10,07	4.2	0,0002	0,0164	PPIG	peptidylprolyl isomerase G (cyclophilin G)	Coding	9360	Hs.470544
TC02001212.hg.1	10,69	12,76	4.19	0,0005	0,0230	EEF1B2; SNORA41	eukaryotic translation elongation factor 1 beta 2; small nucleolar RNA, H/ACA box 41	Coding	1933; 619569	Hs.421608; Hs.742407
TC11002204.hg.1	7,12	9,18	4.19	0,0006	0,0258	CWC15	CWC15 spliceosome-associated protein	Coding	51503	Hs.503597
TC14000916.hg.1	9,47	11,54	4.18	0,0001	0,0131	SUPT16H	SPT16 homolog, facilitates chromatin remodeling subunit	Coding	11198	Hs.213724
TC14001255.hg.1	8,56	10,62	4.18	0,0020	0,0473	ACTN1	actinin, alpha 1	Coding	87	Hs.509765
TC04001660.hg.1	8,35	10,42	4.17	4,26E-05	0,0082	PLRG1	pleiotropic regulator 1	Coding	5356	Hs.249996
TC14000388.hg.1	8,67	10,73	4.17	0,0001	0,0114	MTHFD1	methylenetetrahydrofolate dehydrogenase (NADP+ dependent) 1, methenyltetrahydrofolate cyclohydrolase, formyltetrahydrofolate synthetase	Coding	4522	Hs.652308
TC10002105.hg.1	8,57	10,63	4.17	0,0007	0,0278	DDX21	DEAD (Asp-Glu-Ala-Asp) box helicase 21	NonCoding	9188	Hs.223141
TC01004481.hg.1	8,24	10,29	4.16	0,0016	0,0433	TYW3	tRNA-yW synthesizing protein 3 homolog (S. cerevisiae)	NonCoding	127253	Hs.348411
TC01004350.hg.1	7,77	9,83	4.15	0,0017	0,0441	UROD	uroporphyrinogen decarboxylase	NonCoding	7389	Hs.78601
TC15001858.hg.1	7	9,05	4.14	0,0001	0,0127	PRC1	protein regulator of cytokinesis 1	Coding	9055	Hs.366401
TC07001606.hg.1	6,83	8,88	4.14	0,0011	0,0355	SAMD9L	sterile alpha motif domain containing 9-like	Coding	219285	Hs.489118
TC11000563.hg.1	8,21	10,25	4.13	1,93E-05	0,0058	POLR2G	polymerase (RNA) II (DNA directed) polypeptide G	Coding	5436	Hs.14839
TC15000425.hg.1	6,85	8,9	4.13	0,0006	0,0266	EEF1B2P1	eukaryotic translation elongation factor 1 beta 2 pseudogene 1	Coding
TC02000820.hg.1	5,83	7,87	4.13	0,0017	0,0438			Coding
TC02000834.hg.1	5,83	7,87	4.13	0,0017	0,0438			Coding
TC02000837.hg.1	5,83	7,87	4.13	0,0017	0,0438			Coding
TC02000858.hg.1	5,83	7,87	4.13	0,0017	0,0438			Coding
TC02002303.hg.1	5,83	7,87	4.13	0,0017	0,0438			Coding
TC02002307.hg.1	5,83	7,87	4.13	0,0017	0,0438			Coding
TC02002309.hg.1	5,83	7,87	4.13	0,0017	0,0438			Coding
TC02002313.hg.1	5,83	7,87	4.13	0,0017	0,0438			Coding
TC0X000425.hg.1	10,66	12,7	4.11	3,60E-07	0,0014	PGK1	phosphoglycerate kinase 1	Coding	5230	Hs.78771
TC07001811.hg.1	7,3	9,34	4.11	1,94E-05	0,0058	AASS	aminoadipate-semialdehyde synthase	Coding	10157	Hs.156738
TC01001291.hg.1	8,88	10,92	4.11	2,70E-05	0,0066	HMGN2P18	high mobility group nucleosomal binding domain 2 pseudogene 18	Coding
TC12000830.hg.1	8,62	10,65	4.11	0,0003	0,0195	PWP1	PWP1 homolog, endonuclein	Coding	11137	Hs.506652
TC05001024.hg.1	8,25	10,29	4.1	3,49E-05	0,0074	THOC3	THO complex 3	Coding	84321	Hs.484227; Hs.535769
TC10000933.hg.1	10,34	12,38	4.1	7,14E-05	0,0097	GLRX3	glutaredoxin 3	Coding	10539	Hs.42644
TC20000680.hg.1	14,84	16,88	4.1	0,0020	0,0468			Coding
TC08000213.hg.1	7,29	9,32	4.09	0,0001	0,0124	ESCO2	establishment of sister chromatid cohesion N-acetyltransferase 2	Coding	157570	Hs.99480
TC15001449.hg.1	8,8	10,83	4.08	0,0001	0,0120	LEO1	LEO1 homolog, Paf1/RNA polymerase II complex component	Coding	123169	Hs.567662
TC16000647.hg.1	8,49	10,51	4.07	0,0021	0,0479	CDH13	cadherin 13	Coding	1012	Hs.654386
TC12000542.hg.1	8,07	10,09	4.06	2,11E-06	0,0025			Coding
TC07002148.hg.1	8,04	10,06	4.06	0,0007	0,0290	PHF14	PHD finger protein 14	NonCoding	9678	Hs.655688
TC06001795.hg.1	10,08	12,1	4.06	0,0008	0,0298			Coding
TC05001742.hg.1	8,09	10,11	4.05	9,23E-06	0,0041	ALDH7A1	aldehyde dehydrogenase 7 family, member A1	Coding	501	Hs.483239
TC19000240.hg.1	8,77	10,78	4.05	0,0001	0,0124	C19orf53	chromosome 19 open reading frame 53	Coding	28974	Hs.231616
TC09000045.hg.1	8,47	10,48	4.03	5,76E-05	0,0091	IL33	interleukin 33	Coding	90865	Hs.731660
TC03001056.hg.1	10,26	12,27	4.03	0,0010	0,0337			Coding
TC02001560.hg.1	11,85	13,86	4.02	3,89E-05	0,0077	YWHAQ	tyrosine 3-monooxygenase/tryptophan 5-monooxygenase activation protein, theta	Coding	10971	Hs.74405
TC15001073.hg.1	12,69	14,7	4.01	0,0013	0,0371			Coding
TC01000484.hg.1	7,62	9,62	4	6,32E-05	0,0093	UTP11L	UTP11-like, U3 small nucleolar ribonucleoprotein (yeast)	Coding	51118	Hs.472038
TC16001296.hg.1	8,09	10,09	3.99	6,28E-05	0,0093	CMC2	C-x(9)-C motif containing 2	Coding	56942	Hs.55028
TC10000778.hg.1	6,97	8,97	3.99	0,0002	0,0146	SH3PXD2A-AS1	SH3PXD2A antisense RNA 1	Coding	100505839	Hs.655149
TC05001408.hg.1	6,61	8,61	3.99	0,0002	0,0161	CENPK	centromere protein K	Coding	64105	Hs.529778
TC6_cox_hap2000125.hg.1	7,76	9,76	3.99	0,0006	0,0270	IFITM4P	interferon induced transmembrane protein 4 pseudogene	Coding	340198	Hs.450189
TC15002807.hg.1	7,33	9,32	3.98	1,39E-06	0,0021	KIAA0101	KIAA0101	Coding	9768	Hs.81892
TC04001507.hg.1	6,8	8,8	3.98	9,70E-05	0,0113	MAD2L1	MAD2 mitotic arrest deficient-like 1 (yeast)	Coding	4085	Hs.591697
TC05000639.hg.1	8,59	10,58	3.98	0,0004	0,0197	RAD50	RAD50 homolog, double strand break repair protein	Coding	10111	Hs.633509
TC14001936.hg.1	11,4	13,39	3.98	0,0007	0,0285	NEDD8	neural precursor cell expressed, developmentally down-regulated 8	NonCoding	4738	Hs.531064
TC08001383.hg.1	7,62	9,61	3.98	0,0009	0,0325	REXO1L1P; REXO1L2P	REX1, RNA exonuclease 1 homolog-like 1, pseudogene; REX1, RNA exonuclease 1 homolog-like 2, pseudogene	Coding	254958; 100288527	Hs.373854; Hs.535056
TC12000181.hg.1	11,9	13,9	3.98	0,0010	0,0330	RPL13AP20	ribosomal protein L13a pseudogene 20	Coding	387841	Hs.631728
TC17001745.hg.1	8,98	10,97	3.97	2,68E-06	0,0026	SKA2	spindle and kinetochore associated complex subunit 2	Coding	348235	Hs.463607
TC12000207.hg.1	6,38	8,37	3.97	1,73E-05	0,0056	MGST1	microsomal glutathione S-transferase 1	Coding	4257	Hs.389700
TC02003266.hg.1	9,38	11,37	3.97	6,39E-05	0,0093			NonCoding
TC11002249.hg.1	8,8	10,79	3.97	0,0003	0,0175	CASP1P2	caspase 1 pseudogene 2	Coding	440067	Hs.650753
TC04001797.hg.1	7,99	9,97	3.94	6,71E-06	0,0037	RWDD4	RWD domain containing 4	Coding	201965	Hs.133337
TC03001845.hg.1	10,82	12,8	3.94	1,60E-05	0,0054	HMGN2P25	high mobility group nucleosomal binding domain 2 pseudogene 25	Coding
TC10002678.hg.1	7,54	9,52	3.94	9,80E-05	0,0114			NonCoding
TC20000637.hg.1	8,44	10,41	3.94	0,0008	0,0296	ESF1	ESF1 nucleolar pre-rRNA processing protein homolog	Coding	51575	Hs.369284
TC0X000004.hg.1	7,12	9,1	3.93	0,0005	0,0236			Coding
TC0Y000004.hg.1	7,12	9,1	3.93	0,0005	0,0236			Coding
TC15001006.hg.1	7,12	9,1	3.93	0,0005	0,0236			Coding
TC15001024.hg.1	7,12	9,1	3.93	0,0005	0,0236			Coding
TC03002569.hg.1	9,12	11,09	3.93	0,0018	0,0448	RNF7	ring finger protein 7	NonCoding	9616	Hs.134623
TC03000766.hg.1	10,54	12,51	3.92	9,55E-06	0,0041	ATP1B3	ATPase, Na+/K+ transporting, beta 3 polypeptide	Coding	483	Hs.477789
TC02000941.hg.1	7,08	9,05	3.92	8,22E-05	0,0103	FMNL2	formin like 2	Coding	114793	Hs.654630
TC02000089.hg.1	10,51	12,48	3.92	0,0003	0,0171	DDX1	DEAD (Asp-Glu-Ala-Asp) box helicase 1	Coding	1653	Hs.440599
TC02002996.hg.1	11,64	13,61	3.91	0,0007	0,0282			NonCoding
TC04002845.hg.1	8,13	10,09	3.91	0,0014	0,0394			NonCoding
TC17002434.hg.1	14,52	16,48	3.89	2,84E-05	0,0067	YWHAE	tyrosine 3-monooxygenase/tryptophan 5-monooxygenase activation protein, epsilon	NonCoding	7531	Hs.513851
TC12002201.hg.1	7,63	9,59	3.89	0,0002	0,0136			NonCoding
TC15000015.hg.1	8,93	10,9	3.89	0,0004	0,0223			Coding
TC20001204.hg.1	9,95	11,91	3.88	3,20E-06	0,0027	C20orf24	chromosome 20 open reading frame 24	NonCoding	55969	Hs.584985
TC11000090.hg.1	10,58	12,53	3.88	4,61E-05	0,0084	RRM1	ribonucleotide reductase M1	Coding	6240	Hs.445705
TC07000673.hg.1	11,42	13,37	3.88	0,0002	0,0142	PSMC2	proteasome 26S subunit, ATPase 2	Coding	5701	Hs.437366
TC16000966.hg.1	9,13	11,09	3.88	0,0003	0,0186	NDUFAB1	NADH dehydrogenase (ubiquinone) 1, alpha/beta subcomplex, 1, 8kDa	Coding	4706	Hs.189716
TC02000811.hg.1	8,88	10,84	3.88	0,0016	0,0421			Coding
TC02002310.hg.1	8,88	10,84	3.88	0,0016	0,0421			Coding
TC02002334.hg.1	8,88	10,84	3.88	0,0016	0,0421			Coding
TC09000251.hg.1	8,88	10,84	3.88	0,0016	0,0421			Coding
TC09000299.hg.1	8,88	10,84	3.88	0,0016	0,0421			Coding
TC09001108.hg.1	8,88	10,84	3.88	0,0016	0,0421			Coding
TC09001121.hg.1	8,88	10,84	3.88	0,0016	0,0421			Coding
TC09001148.hg.1	8,88	10,84	3.88	0,0016	0,0421			Coding
TC09001172.hg.1	8,88	10,84	3.88	0,0016	0,0421			Coding
TC22000446.hg.1	8,88	10,84	3.88	0,0016	0,0421			Coding
TC07000516.hg.1	8,68	10,63	3.87	1,27E-06	0,0020	HMGN2P11	high mobility group nucleosomal binding domain 2 pseudogene 11	Coding
TC19002618.hg.1	13,1	15,06	3.87	3,84E-06	0,0028	OAZ1	ornithine decarboxylase antizyme 1	Coding	4946	Hs.446427
TC16001982.hg.1	7,9	9,85	3.87	9,57E-05	0,0112			NonCoding
TC01000346.hg.1	9,71	11,66	3.86	8,63E-06	0,0041	HMGN2	high mobility group nucleosomal binding domain 2	Coding	3151	Hs.181163
TC13000442.hg.1	8,97	10,92	3.86	0,0009	0,0325			Coding
TC21000279.hg.1	8,97	10,92	3.86	0,0009	0,0325			Coding
TC03001618.hg.1	10,48	12,42	3.86	0,0012	0,0367	RPL24	ribosomal protein L24	Coding	6152	Hs.477028; Hs.649475
TC14000016.hg.1	9,04	10,99	3.86	0,0020	0,0475			Coding
TC17001521.hg.1	9,64	11,58	3.85	2,66E-05	0,0065	DNAJC7	DnaJ (Hsp40) homolog, subfamily C, member 7	Coding	7266	Hs.500156
TC15001259.hg.1	6,84	8,78	3.85	0,0013	0,0382	PLA2G4D	phospholipase A2, group IVD (cytosolic)	Coding	283748	Hs.380225
TC01000531.hg.1	10,7	12,64	3.84	6,49E-05	0,0093	YBX1	Y box binding protein 1	Coding	4904	Hs.473583
TC14000946.hg.1	7,72	9,66	3.83	1,28E-06	0,0020	PSMB5	proteasome subunit beta 5	Coding	5693	Hs.422990
TC0X001595.hg.1	6,3	8,24	3.83	5,86E-05	0,0091			NonCoding
TC02001879.hg.1	8,54	10,48	3.83	9,07E-05	0,0110			Coding
TC01002519.hg.1	8,76	10,7	3.83	0,0002	0,0134	GNL2	guanine nucleotide binding protein-like 2 (nucleolar)	Coding	29889	Hs.75528
TC19001159.hg.1	8,28	10,21	3.83	0,0006	0,0258	DNMT1	DNA (cytosine-5-)-methyltransferase 1	Coding	1786	Hs.202672
TC09001862.hg.1	12,57	14,5	3.82	9,10E-05	0,0110	SLC25A6	solute carrier family 25 (mitochondrial carrier; adenine nucleotide translocator), member 6	NonCoding	293	Hs.350927
TC12000264.hg.1	8,3	10,23	3.8	0,0014	0,0399	ARNTL2	aryl hydrocarbon receptor nuclear translocator-like 2	Coding	56938	Hs.434269; Hs.445447
TC12001811.hg.1	8,4	10,33	3.79	0,0002	0,0134	EEA1	early endosome antigen 1	Coding	8411	Hs.567367
TC20001753.hg.1	6,88	8,81	3.79	0,0014	0,0394	ATP5E	ATP synthase, H+ transporting, mitochondrial F1 complex, epsilon subunit	Coding	514	Hs.177530
TC06000540.hg.1	9,75	11,68	3.79	0,0014	0,0405	RPL12P2	ribosomal protein L12 pseudogene 2	Coding
TC01002916.hg.1	6,8	8,72	3.78	2,60E-06	0,0026	SASS6	SAS-6 centriolar assembly protein	Coding	163786	Hs.591447
TC17000052.hg.1	10,04	11,96	3.78	0,0001	0,0120	PSMB6	proteasome subunit beta 6	Coding	5694	Hs.77060
TC03002252.hg.1	15,24	17,16	3.77	7,24E-05	0,0097			NonCoding
TC12002184.hg.1	9,31	11,22	3.77	0,0005	0,0230			NonCoding
TC20000302.hg.1	8,46	10,38	3.76	0,0013	0,0379	TOP1	topoisomerase (DNA) I	Coding	7150	Hs.472737
TC16000851.hg.1	6,63	8,54	3.75	0,0002	0,0142	CARHSP1	calcium regulated heat stable protein 1	Coding	23589	Hs.632184
TC03000339.hg.1	7,88	9,79	3.75	0,0005	0,0242	GNL3; SNORD19B	guanine nucleotide binding protein-like 3 (nucleolar); small nucleolar RNA, C/D box 19B	Coding	26354; 100113381	Hs.313544
TC09002468.hg.1	13,55	15,45	3.74	0,0005	0,0246	VCP	valosin containing protein	NonCoding	7415	Hs.529782
TC01000821.hg.1	15,01	16,91	3.74	0,0006	0,0261	CLCA2	chloride channel accessory 2	Coding	9635	Hs.241551
TC0Y000163.hg.1	6,54	8,44	3.73	3,56E-06	0,0028	UTY	ubiquitously transcribed tetratricopeptide repeat containing, Y-linked	Coding	7404
TC15002373.hg.1	7,84	9,74	3.73	2,00E-05	0,0058			NonCoding
TC06003448.hg.1	7,98	9,88	3.73	2,61E-05	0,0065	BLOC1S5-TXNDC5; EEF1E1-BLOC1S5	BLOC1S5-TXNDC5 readthrough (NMD candidate); EEF1E1-BLOC1S5 readthrough (NMD candidate)	NonCoding	100526836; 100526837	Hs.150837; Hs.719272
TC09000330.hg.1	6,35	8,25	3.73	9,08E-05	0,0110	GDA	guanine deaminase	Coding	9615	Hs.494163
TC02001024.hg.1	9,16	11,06	3.73	0,0003	0,0191	HAT1	histone acetyltransferase 1	Coding	8520	Hs.632532
TC06001799.hg.1	8,1	9,99	3.72	1,87E-05	0,0057	MCM3	minichromosome maintenance complex component 3	Coding	4172	Hs.179565
TC11002237.hg.1	4,93	6,82	3.72	0,0003	0,0182	MMP12	matrix metallopeptidase 12	Coding	4321	Hs.1695
TC01002627.hg.1	7,35	9,24	3.71	7,97E-05	0,0101	PDZK1IP1	PDZK1 interacting protein 1	Coding	10158	Hs.431099
TC05001401.hg.1	7,63	9,52	3.71	8,24E-05	0,0103	DIMT1	DIM1 dimethyladenosine transferase 1 homolog	Coding	27292	Hs.731665
TC08000528.hg.1	7,47	9,36	3.71	0,0003	0,0178	LRRCC1	leucine rich repeat and coiled-coil centrosomal protein 1	Coding	85444	Hs.193115
TC14001547.hg.1	8,59	10,48	3.71	0,0016	0,0428	C14orf2	chromosome 14 open reading frame 2	Coding	9556	Hs.109052
TC05002648.hg.1	10,89	12,78	3.71	0,0017	0,0438	MATR3; SNHG4	matrin 3; small nucleolar RNA host gene 4	NonCoding	9782; 724102	Hs.268939
TC11001746.hg.1	12,96	14,84	3.7	1,62E-05	0,0054	MTCH2	mitochondrial carrier 2	Coding	23788	Hs.269944
TC10002173.hg.1	10,24	12,12	3.7	7,24E-05	0,0097			NonCoding
TC0X000586.hg.1	10,74	12,63	3.69	2,22E-05	0,0060	SLC25A5	solute carrier family 25 (mitochondrial carrier; adenine nucleotide translocator), member 5	Coding	292	Hs.632282
TC17002457.hg.1	6,68	8,56	3.69	3,80E-05	0,0076	C1QBP	complement component 1, q subcomponent binding protein	NonCoding	708	Hs.555866
TC09000358.hg.1	10,96	12,84	3.69	0,0001	0,0133	PSAT1	phosphoserine aminotransferase 1	Coding	29968	Hs.494261
TC16001174.hg.1	9,75	11,63	3.69	0,0003	0,0191	NAE1	NEDD8 activating enzyme E1 subunit 1	Coding	8883	Hs.460978
TC12001123.hg.1	8,07	9,95	3.69	0,0011	0,0353	C12orf4	chromosome 12 open reading frame 4	Coding	57102	Hs.302977
TC17002482.hg.1	9,69	11,57	3.69	0,0019	0,0461	STX8	syntaxin 8	NonCoding	9482	Hs.431109
TC12001633.hg.1	8,65	10,52	3.67	9,96E-06	0,0042	CDK4	cyclin-dependent kinase 4	Coding	1019	Hs.95577
TC02003327.hg.1	10,94	12,82	3.67	1,50E-05	0,0052	CCT7	chaperonin containing TCP1, subunit 7 (eta)	NonCoding	10574	Hs.368149
TC22001090.hg.1	7,92	9,8	3.67	0,0005	0,0229	MCM5	minichromosome maintenance complex component 5	NonCoding	4174	Hs.517582
TC05000529.hg.1	5,48	7,36	3.67	0,0011	0,0349	LOC101927023	uncharacterized LOC101927023	Coding	101927023
TC15001228.hg.1	8,99	10,86	3.66	3,53E-05	0,0074	SRP14	signal recognition particle 14kDa	Coding	6727	Hs.533732
TC12001827.hg.1	9,06	10,93	3.66	0,0002	0,0158	NDUFA12	NADH dehydrogenase (ubiquinone) 1 alpha subcomplex, 12	Coding	55967	Hs.506374
TC01005394.hg.1	8,9	10,77	3.65	8,02E-06	0,0040	AK2	adenylate kinase 2	NonCoding	204	Hs.470907
TC22000993.hg.1	9,76	11,63	3.65	0,0002	0,0152	UBE2L3	ubiquitin conjugating enzyme E2L 3	NonCoding	7332	Hs.108104
TC02000836.hg.1	5,36	7,23	3.65	0,0003	0,0173			Coding
TC02000839.hg.1	5,36	7,23	3.65	0,0003	0,0173			Coding
TC02002312.hg.1	5,36	7,23	3.65	0,0003	0,0173			Coding
TC20001661.hg.1	7,59	9,46	3.65	0,0019	0,0458	AURKA	aurora kinase A	NonCoding	6790	Hs.250822
TC01003636.hg.1	8,17	10,03	3.64	4,73E-06	0,0033	TPR	translocated promoter region, nuclear basket protein	Coding	7175	Hs.279640
TC08002610.hg.1	8,5	10,37	3.64	2,56E-05	0,0064	SOX7	SRY box 7	Coding	83595	Hs.709543
TC09000207.hg.1	7,29	9,15	3.64	5,91E-05	0,0091	MELK	maternal embryonic leucine zipper kinase	Coding	9833	Hs.184339
TC12002757.hg.1	7,06	8,93	3.64	0,0017	0,0438			NonCoding
TC19002198.hg.1	12,96	14,83	3.64	0,0019	0,0468	RPL13A	ribosomal protein L13a	NonCoding	23521	Hs.523185
TC01004175.hg.1	6,42	8,28	3.63	1,01E-05	0,0043	APITD1	apoptosis-inducing, TAF9-like domain 1	NonCoding	378708	Hs.412311
TC02000428.hg.1	7,61	9,47	3.63	0,0006	0,0257	MPHOSPH10	M-phase phosphoprotein 10 (U3 small nucleolar ribonucleoprotein)	Coding	10199	Hs.656208
TC02002516.hg.1	10,28	12,14	3.62	0,0001	0,0131	HMGB1P4	high mobility group box 1 pseudogene 4	Coding
TC09002791.hg.1	7,98	9,83	3.62	0,0004	0,0218	MAPKAP1	mitogen-activated protein kinase associated protein 1	NonCoding	79109	Hs.495138
TC02001364.hg.1	6,36	8,21	3.62	0,0010	0,0339	CCL20	chemokine (C-C motif) ligand 20	Coding	6364	Hs.75498
TC11001517.hg.1	6,73	8,58	3.61	3,26E-05	0,0072	KIF18A	kinesin family member 18A	Coding	81930	Hs.301052
TC11000027.hg.1	10,13	11,99	3.61	7,86E-05	0,0101	TALDO1	transaldolase 1	Coding	6888	Hs.438678
TC03000930.hg.1	7,39	9,24	3.61	8,43E-05	0,0105	ECT2	epithelial cell transforming 2	Coding	1894	Hs.518299
TC12000062.hg.1	6,03	7,88	3.6	1,85E-06	0,0025	RAD51AP1	RAD51 associated protein 1	Coding	10635	Hs.730696
TC01000936.hg.1	10,27	12,12	3.6	2,11E-05	0,0059	GPSM2	G-protein signaling modulator 2	Coding	29899	Hs.584901
TC16000564.hg.1	10,1	11,95	3.6	3,01E-05	0,0069	UTP4	UTP4 small subunit (SSU) processome component	Coding	84916	Hs.461113
TC15001456.hg.1	8,91	10,76	3.6	4,56E-05	0,0084	MYO5A	myosin VA	Coding	4644	Hs.21213
TC13001534.hg.1	6,66	8,51	3.6	0,0017	0,0442	DIAPH3	diaphanous-related formin 3	NonCoding	81624	Hs.283127
TC01005189.hg.1	8,38	10,22	3.59	0,0004	0,0204			NonCoding
TC07003287.hg.1	11,04	12,88	3.58	0,0004	0,0220	ARPC1A	actin related protein 2/3 complex subunit 1A	Coding	10552	Hs.124126
TC15002417.hg.1	10,73	12,57	3.58	0,0010	0,0329			NonCoding
TC17001542.hg.1	10,01	11,85	3.57	8,06E-06	0,0040	HMGN2P15	high mobility group nucleosomal binding domain 2 pseudogene 15	Coding
TC0Y000354.hg.1	5,6	7,44	3.57	2,15E-05	0,0059	TXLNGY	taxilin gamma pseudogene, Y-linked	Coding	246126	Hs.522863
TC08000326.hg.1	7,9	9,73	3.57	0,0010	0,0332	POLB	polymerase (DNA directed), beta	Coding	5423	Hs.654484
TC16000612.hg.1	9,68	11,52	3.56	4,20E-05	0,0082	PSMD7	proteasome 26S subunit, non-ATPase 7	Coding	5713	Hs.440604
TC04000110.hg.1	6,91	8,74	3.56	0,0005	0,0236	USP17L9P; USP17L25; USP17L30	ubiquitin specific peptidase 17-like family member 9, pseudogene; ubiquitin specific peptidase 17-like family member 25; ubiquitin specific peptidase 17-like family member 30	Coding	391627; 728373; 728419	Hs.553810; Hs.631527; Hs.723053
TC0X002170.hg.1	12,14	13,97	3.55	3,00E-05	0,0069	MORF4L2	mortality factor 4 like 2	NonCoding	9643	Hs.326387
TC01002422.hg.1	7,67	9,5	3.54	2,45E-05	0,0064	DNAJC8	DnaJ (Hsp40) homolog, subfamily C, member 8	Coding	22826	Hs.433540
TC07002442.hg.1	7,55	9,38	3.54	8,17E-05	0,0103			NonCoding
TC06001896.hg.1	7,25	9,08	3.54	0,0010	0,0335	HMGN3	high mobility group nucleosomal binding domain 3	Coding	9324	Hs.77558
TC09002890.hg.1	10,17	11,99	3.53	0,0010	0,0329	TOMM5	translocase of outer mitochondrial membrane 5 homolog (yeast)	Coding	401505	Hs.130774
TC03003113.hg.1	10,85	12,66	3.52	6,55E-05	0,0093	COPB2	coatomer protein complex subunit beta 2 (beta prime)	NonCoding	9276	Hs.681616
TC12002207.hg.1	11,06	12,88	3.52	0,0002	0,0146			NonCoding
TC09000624.hg.1	8,22	10,04	3.52	0,0003	0,0166			Coding
TC12001215.hg.1	7,48	9,3	3.52	0,0003	0,0173	CLEC7A	C-type lectin domain family 7, member A	Coding	64581	Hs.143929
TC21000353.hg.1	9,57	11,38	3.51	0,0002	0,0140	CCT8	chaperonin containing TCP1, subunit 8 (theta)	Coding	10694	Hs.125113
TC11002622.hg.1	12,87	14,68	3.51	0,0002	0,0146	EIF3M	eukaryotic translation initiation factor 3, subunit M	NonCoding	10480	Hs.502244
TC13000290.hg.1	7,06	8,87	3.5	2,49E-06	0,0026	BTF3P11	basic transcription factor 3 pseudogene 11	Coding	690	Hs.567241
TC03001978.hg.1	7,74	9,54	3.5	4,67E-05	0,0084	GOLIM4	golgi integral membrane protein 4	Coding	27333	Hs.143600
TC03000816.hg.1	10,15	11,96	3.5	5,52E-05	0,0090	SELT	selenoprotein T	Coding	51714	Hs.369052
TC15000337.hg.1	7,89	9,7	3.5	0,0002	0,0139	WDR76	WD repeat domain 76	Coding	79968	Hs.250154
TC10001699.hg.1	10,62	12,43	3.49	5,74E-06	0,0036	EIF3A; SNORA19	eukaryotic translation initiation factor 3, subunit A; small nucleolar RNA, H/ACA box 19	Coding	8661; 641451	Hs.523299; Hs.688653
TC15001549.hg.1	11,5	13,3	3.49	2,03E-05	0,0058	PPIB	peptidylprolyl isomerase B (cyclophilin B)	Coding	5479	Hs.434937
TC08001384.hg.1	7,49	9,29	3.49	0,0003	0,0186	REXO1L1P; REXO1L2P	REX1, RNA exonuclease 1 homolog-like 1, pseudogene; REX1, RNA exonuclease 1 homolog-like 2, pseudogene	Coding	254958; 100288527	Hs.373854; Hs.535056
TC12002906.hg.1	8,31	10,11	3.48	0,0001	0,0126	SARNP	SAP domain containing ribonucleoprotein	NonCoding	84324	Hs.505676
TC03000632.hg.1	7,22	9,02	3.48	0,0006	0,0250	DTX3L	deltex 3 like, E3 ubiquitin ligase	Coding	151636	Hs.518201
TC15000846.hg.1	7,19	8,98	3.47	0,0001	0,0117	FANCI	Fanconi anemia complementation group I	Coding	55215	Hs.513126
TC12001220.hg.1	7,2	8,99	3.47	0,0004	0,0218			Coding
TC18000272.hg.1	8,65	10,45	3.47	0,0009	0,0312	THOC1	THO complex 1	Coding	9984	Hs.712543
TC04001759.hg.1	8,44	10,23	3.47	0,0017	0,0445			Coding
TC18000016.hg.1	13,14	14,93	3.46	2,25E-05	0,0061	MYL12A	myosin light chain 12A	Coding	10627	Hs.190086
TC17002867.hg.1	10,32	12,11	3.46	0,0002	0,0139	EIF4A1; SNORA67; SENP3-EIF4A1	eukaryotic translation initiation factor 4A1; small nucleolar RNA, H/ACA box 67; SENP3-EIF4A1 readthrough (NMD candidate)	Coding	1973; 26781; 100533955	Hs.129673; Hs.742526; Hs.742408
TC01006400.hg.1	7,29	9,08	3.46	0,0002	0,0164	GSTM1	glutathione S-transferase mu 1	Coding	2944	Hs.301961
TC01004025.hg.1	7,85	9,63	3.45	6,91E-06	0,0038	FH	fumarate hydratase	Coding	2271	Hs.592490
TC16001967.hg.1	11,28	13,06	3.45	5,68E-05	0,0091	KARS	lysyl-tRNA synthetase	NonCoding	3735	Hs.3100
TC18000088.hg.1	8,5	10,29	3.45	0,0002	0,0147	SNRPD1	small nuclear ribonucleoprotein D1 polypeptide	Coding	6632	Hs.464734
TC10000721.hg.1	8,62	10,41	3.45	0,0014	0,0392	SCD	stearoyl-CoA desaturase (delta-9-desaturase)	Coding	6319	Hs.558396
TC12000925.hg.1	7,89	9,67	3.44	8,41E-05	0,0105	RFC5	replication factor C subunit 5	Coding	5985	Hs.731908
TC02001605.hg.1	8,26	10,05	3.44	0,0002	0,0133	SMC6	structural maintenance of chromosomes 6	Coding	79677	Hs.526728
TC11001788.hg.1	8,52	10,31	3.44	0,0002	0,0158	SSRP1	structure specific recognition protein 1	Coding	6749	Hs.523680
TC20000140.hg.1	9,6	11,39	3.44	0,0005	0,0226	XRN2	5-3 exoribonuclease 2	Coding	22803	Hs.255932
TC18000697.hg.1	7,31	9,09	3.44	0,0011	0,0349	HAUS1	HAUS augmin like complex subunit 1	NonCoding	115106	Hs.436617
TC04002921.hg.1	8,95	10,73	3.44	0,0012	0,0365	SDAD1	SDA1 domain containing 1	Coding	55153	Hs.632604
TC20001384.hg.1	10,66	12,44	3.43	3,82E-06	0,0028	IDH3B	isocitrate dehydrogenase 3 (NAD+) beta	NonCoding	3420	Hs.436405
TC21000189.hg.1	7,24	9,02	3.43	0,0001	0,0124	MX1	MX dynamin-like GTPase 1	Coding	4599	Hs.517307
TC12000161.hg.1	6,45	8,22	3.42	5,94E-05	0,0091	LOC101928100	uncharacterized LOC101928100	Coding	101928100	Hs.638425
TC05000837.hg.1	6,48	8,25	3.41	0,0005	0,0238	GPX3	glutathione peroxidase 3	Coding	2878	Hs.386793
TC06000593.hg.1	8,22	9,99	3.41	0,0005	0,0248	RRP36	ribosomal RNA processing 36	Coding	88745	Hs.309231
TC07002868.hg.1	8,92	10,69	3.41	0,0013	0,0375	GGCT	gamma-glutamylcyclotransferase	NonCoding	79017	Hs.530024
TC02004875.hg.1	9,05	10,81	3.4	6,49E-05	0,0093			NonCoding
TC11003482.hg.1	8,77	10,54	3.4	0,0001	0,0123	SLC43A3	solute carrier family 43, member 3	Coding	29015	Hs.99962
TC17002724.hg.1	9,94	11,71	3.4	0,0001	0,0127	SRSF1	serine/arginine-rich splicing factor 1	NonCoding	6426	Hs.68714
TC06002122.hg.1	7,63	9,39	3.4	0,0008	0,0297	SLC18B1	solute carrier family 18, subfamily B, member 1	Coding	116843	Hs.347144
TC19001991.hg.1	7,55	9,31	3.39	6,08E-06	0,0036			NonCoding
TC07001264.hg.1	8,72	10,48	3.39	6,78E-05	0,0095	NT5C3A	5-nucleotidase, cytosolic IIIA	Coding	51251	Hs.487933
TC02003882.hg.1	9,9	11,66	3.39	0,0004	0,0208	PSMD1	proteasome 26S subunit, non-ATPase 1	NonCoding	5707	Hs.3887
TC16000634.hg.1	7,13	8,88	3.38	0,0002	0,0135	CENPN	centromere protein N	Coding	55839	Hs.726537
TC14001969.hg.1	5,94	7,7	3.38	0,0003	0,0195			NonCoding
TC02000841.hg.1	4,44	6,2	3.38	0,0011	0,0341			Coding
TC15002336.hg.1	6,07	7,82	3.38	0,0015	0,0411			NonCoding
TC12001609.hg.1	13,71	15,47	3.37	1,28E-05	0,0047	ATP5B	ATP synthase, H+ transporting, mitochondrial F1 complex, beta polypeptide	Coding	506	Hs.406510
TC0Y000093.hg.1	5,33	7,08	3.37	4,46E-05	0,0084	DAZ4; DAZ2; DAZ3	deleted in azoospermia 4; deleted in azoospermia 2; deleted in azoospermia 3	Coding	57135; 57055; 57054	Hs.70936; Hs.592257
TC21000211.hg.1	13,46	15,21	3.37	0,0006	0,0257			Coding
TC0Y000124.hg.1	8,9	10,65	3.36	8,59E-06	0,0041	EIF4A1P2	eukaryotic translation initiation factor 4A1 pseudogene 2	Coding
TC13000468.hg.1	7,46	9,21	3.36	2,14E-05	0,0059	SKA3	spindle and kinetochore associated complex subunit 3	Coding	221150	Hs.88523
TC17000839.hg.1	8,04	9,78	3.35	0,0001	0,0124	ICT1	immature colon carcinoma transcript 1	Coding	3396	Hs.407955
TC06001777.hg.1	7,2	8,94	3.34	2,05E-06	0,0025	TNFRSF21	tumor necrosis factor receptor superfamily, member 21	Coding	27242	Hs.443577
TC01005883.hg.1	11,57	13,31	3.34	7,26E-06	0,0038	TAGLN2	transgelin 2	NonCoding	8407	Hs.517168
TC12000663.hg.1	6,57	8,31	3.34	0,0005	0,0229			Coding
TC01003662.hg.1	6,48	8,22	3.33	0,0001	0,0126	ASPM	abnormal spindle microtubule assembly	Coding	259266	Hs.121028
TC04001802.hg.1	6,08	7,81	3.32	5,04E-05	0,0087			Coding
TC06002990.hg.1	8,3	10,03	3.32	0,0002	0,0139	GTF3C6	general transcription factor IIIC subunit 6	NonCoding	112495	Hs.418520
TC10000986.hg.1	7,89	9,61	3.3	0,0003	0,0174	AKR1C2	aldo-keto reductase family 1, member C2	Coding	1646	Hs.567256
TC12002425.hg.1	6,2	7,92	3.3	0,0006	0,0258	IRAK3	interleukin 1 receptor associated kinase 3	NonCoding	11213	Hs.369265
TC16001920.hg.1	7,92	9,65	3.3	0,0007	0,0274			NonCoding
TC01005919.hg.1	9,98	11,71	3.3	0,0016	0,0432	MPC2	mitochondrial pyruvate carrier 2	NonCoding	25874	Hs.517768
TC16000239.hg.1	12,63	14,35	3.29	0,0002	0,0153	UQCRC2	ubiquinol-cytochrome c reductase core protein II	Coding	7385	Hs.528803
TC02001386.hg.1	9,37	11,08	3.29	0,0003	0,0186	PSMD1	proteasome 26S subunit, non-ATPase 1	Coding	5707	Hs.3887
TC16001158.hg.1	8,59	10,31	3.29	0,0011	0,0345	GOT2	glutamic-oxaloacetic transaminase 2, mitochondrial	Coding	2806	Hs.599470
TC18000458.hg.1	11,39	13,1	3.29	0,0011	0,0352	SLC39A6	solute carrier family 39 (zinc transporter), member 6	Coding	25800	Hs.79136
TC12003222.hg.1	7,62	9,34	3.28	6,25E-06	0,0036	ARPC3	actin related protein 2/3 complex subunit 3	Coding	10094	Hs.524741
TC0Y000083.hg.1	5,24	6,95	3.28	1,80E-05	0,0057	DAZ2; DAZ3; DAZ4	deleted in azoospermia 2; deleted in azoospermia 3; deleted in azoospermia 4	Coding	57055; 57054; 57135	Hs.592257; Hs.70936
TC15000709.hg.1	8,14	9,85	3.28	8,47E-05	0,0105	RCN2	reticulocalbin 2, EF-hand calcium binding domain	Coding	5955	Hs.79088
TC15001816.hg.1	7,14	8,85	3.28	0,0001	0,0114	MRPL46	mitochondrial ribosomal protein L46	Coding	26589	Hs.534261
TC11003086.hg.1	5,7	7,41	3.28	0,0002	0,0141	RPL36AP40	ribosomal protein L36a pseudogene 40	NonCoding	554234	Hs.502159
TC01003833.hg.1	9,41	11,12	3.28	0,0007	0,0273	EPRS	glutamyl-prolyl-tRNA synthetase	Coding	2058	Hs.497788
TC05000604.hg.1	7,22	8,94	3.28	0,0009	0,0318	LMNB1	lamin B1	Coding	4001	Hs.89497
TC05003291.hg.1	9,94	11,65	3.27	0,0014	0,0394	LARS	leucyl-tRNA synthetase	NonCoding	51520	Hs.432674
TC02000582.hg.1	5,94	7,65	3.27	0,0015	0,0414	NCAPH	non-SMC condensin I complex subunit H	Coding	23397	Hs.308045
TC04001405.hg.1	7,69	9,4	3.26	2,33E-05	0,0062	ADH5	alcohol dehydrogenase 5 (class III), chi polypeptide	Coding	128	Hs.78989
TC10001109.hg.1	7,04	8,75	3.26	4,98E-05	0,0087	ARHGAP21	Rho GTPase activating protein 21	Coding	57584	Hs.524195
TC13001355.hg.1	10,82	12,53	3.26	0,0001	0,0127			NonCoding
TC08000814.hg.1	8,05	9,75	3.26	0,0008	0,0306	LY6E	lymphocyte antigen 6 complex, locus E	Coding	4061
TC09002030.hg.1	8,1	9,81	3.26	0,0013	0,0381			NonCoding
TC11002774.hg.1	7,24	8,94	3.26	0,0018	0,0450			NonCoding
TC0X001669.hg.1	14,66	16,37	3.26	0,0018	0,0452			NonCoding
TC0X001506.hg.1	9,05	10,75	3.25	0,0012	0,0367	CETN2	centrin 2	Coding	1069	Hs.82794
TC18000397.hg.1	8,62	10,31	3.24	4,37E-05	0,0083	ROCK1	Rho-associated, coiled-coil containing protein kinase 1	Coding	6093	Hs.306307
TC11003434.hg.1	9,05	10,75	3.24	0,0001	0,0132	REXO2	RNA exonuclease 2	Coding	25996	Hs.677190; Hs.714231
TC10000695.hg.1	9,45	11,15	3.24	0,0002	0,0159	PGAM1	phosphoglycerate mutase 1 (brain)	Coding	5223	Hs.632918
TC0X002295.hg.1	8,26	9,95	3.24	0,0006	0,0266			NonCoding
TC21000266.hg.1	10,54	12,24	3.24	0,0008	0,0293	RPL23AP4	ribosomal protein L23a pseudogene 4	Coding
TC06001204.hg.1	7,14	8,84	3.24	0,0009	0,0325			Coding
TC13001526.hg.1	7,46	9,16	3.24	0,0012	0,0364			NonCoding
TC01003970.hg.1	7,97	9,66	3.24	0,0016	0,0423			Coding
TC14001023.hg.1	9,06	10,75	3.23	1,12E-05	0,0044	SPTSSA	serine palmitoyltransferase, small subunit A	Coding	171546	Hs.740577
TC14000326.hg.1	10,74	12,43	3.23	0,0002	0,0139	KTN1	kinectin 1 (kinesin receptor)	Coding	3895	Hs.509414
TC12002572.hg.1	5,79	7,48	3.23	0,0006	0,0266	OAS1	2-5-oligoadenylate synthetase 1	NonCoding	4938	Hs.524760
TC05000907.hg.1	6,31	7,99	3.22	1,07E-05	0,0043	HMMR	hyaluronan-mediated motility receptor (RHAMM)	Coding	3161	Hs.740467
TC11002292.hg.1	6,59	8,28	3.22	1,52E-05	0,0053	TIMM8B	translocase of inner mitochondrial membrane 8 homolog B (yeast)	Coding	26521	Hs.279915
TC06000617.hg.1	8,25	9,94	3.22	0,0001	0,0122	CDC5L	cell division cycle 5-like	Coding	988	Hs.485471
TC18000595.hg.1	7,75	9,43	3.21	3,39E-05	0,0073			NonCoding
TC12002611.hg.1	8,81	10,49	3.2	6,31E-05	0,0093			NonCoding
TC06001090.hg.1	10,34	12,02	3.2	8,93E-05	0,0109	BTF3P10	basic transcription factor 3 pseudogene 10	Coding
TC13000190.hg.1	8,85	10,53	3.2	0,0006	0,0252	RB1	retinoblastoma 1	Coding	5925	Hs.408528
TC21000717.hg.1	6,02	7,7	3.2	0,0014	0,0403	KCNJ15	potassium channel, inwardly rectifying subfamily J, member 15	NonCoding	3772	Hs.411299
TC02001030.hg.1	9,59	11,27	3.2	0,0018	0,0450	ITGA6	integrin alpha 6	Coding	3655	Hs.133397
TC11002587.hg.1	7,45	9,13	3.2	0,0019	0,0461	SAA1	serum amyloid A1	NonCoding	6288	Hs.632144
TC16002104.hg.1	7,08	8,76	3.19	5,19E-06	0,0035	BOLA2; BOLA2B	bolA family member 2; bolA family member 2B	Coding	552900; 654483	Hs.444600; Hs.655267; Hs.647333
TC12000602.hg.1	8,6	10,27	3.19	0,0006	0,0258	NUP107	nucleoporin 107kDa	Coding	57122	Hs.524574
TC06003424.hg.1	8,38	10,06	3.19	0,0013	0,0373	ECI2	enoyl-CoA delta isomerase 2	NonCoding	10455	Hs.15250
TC07002494.hg.1	7,9	9,58	3.19	0,0019	0,0467	MUC12	mucin 12, cell surface associated	NonCoding	10071	Hs.489355
TC01006091.hg.1	7,14	8,81	3.18	0,0014	0,0399	NEK2	NIMA-related kinase 2	NonCoding	4751	Hs.153704
TC08001084.hg.1	8,03	9,69	3.17	0,0014	0,0402	CCDC25	coiled-coil domain containing 25	Coding	55246	Hs.445512
TC0X000141.hg.1	7,54	9,2	3.16	5,94E-06	0,0036	GK	glycerol kinase	Coding	2710	Hs.1466
TC01002175.hg.1	11,36	13,02	3.16	3,39E-05	0,0073	ENO1	enolase 1, (alpha)	Coding	2023	Hs.517145
TC06001147.hg.1	8,24	9,9	3.16	4,00E-05	0,0079	ACAT2	acetyl-CoA acetyltransferase 2	Coding	39	Hs.571037
TC04001745.hg.1	7,87	9,53	3.16	0,0004	0,0223	MORF4	mortality factor 4	Coding
TC03002895.hg.1	4,83	6,49	3.16	0,0015	0,0414			NonCoding
TC10000749.hg.1	6,7	8,36	3.16	0,0017	0,0441	NOLC1	nucleolar and coiled-body phosphoprotein 1	Coding	9221	Hs.523238
TC12002239.hg.1	5,97	7,62	3.15	5,56E-06	0,0036	LOC101928100	uncharacterized LOC101928100	NonCoding	101928100
TC16001284.hg.1	10,19	11,84	3.15	1,40E-05	0,0051	KARS	lysyl-tRNA synthetase	Coding	3735	Hs.3100
TC10002246.hg.1	7,73	9,39	3.15	1,56E-05	0,0053			NonCoding
TC19002322.hg.1	5,57	7,22	3.15	5,46E-05	0,0090			NonCoding
TC02002538.hg.1	8,31	9,97	3.15	0,0005	0,0238	CIR1	corepressor interacting with RBPJ, 1	Coding	9541	Hs.632531
TC01001473.hg.1	8,96	10,62	3.15	0,0009	0,0312	ATP1B1	ATPase, Na+/K+ transporting, beta 1 polypeptide	Coding	481	Hs.291196
TC05000441.hg.1	7,14	8,79	3.14	0,0001	0,0114	POLR3G	polymerase (RNA) III (DNA directed) polypeptide G (32kD)	Coding	10622	Hs.282387
TC02002204.hg.1	6,65	8,3	3.14	0,0001	0,0118	BUB1	BUB1 mitotic checkpoint serine/threonine kinase	Coding	699	Hs.469649
TC07002493.hg.1	4,74	6,39	3.14	0,0002	0,0138	MUC3A	mucin 3A, cell surface associated	NonCoding	4584	Hs.744422; Hs.744530; Hs.723567
TC15000461.hg.1	12,79	14,43	3.13	1,82E-05	0,0057			Coding
TC06001731.hg.1	9,03	10,68	3.13	0,0001	0,0126	MRPS10	mitochondrial ribosomal protein S10	Coding	55173	Hs.380887
TC09002662.hg.1	7,51	9,16	3.13	0,0002	0,0136			NonCoding
TC01001767.hg.1	6,77	8,42	3.13	0,0002	0,0148	DTL	denticleless E3 ubiquitin protein ligase homolog (Drosophila)	Coding	51514	Hs.656473
TC05000886.hg.1	9,17	10,82	3.13	0,0002	0,0162	UBLCP1	ubiquitin-like domain containing CTD phosphatase 1	Coding	134510	Hs.591733
TC08000119.hg.1	7,67	9,31	3.13	0,0011	0,0343	TUSC3	tumor suppressor candidate 3	Coding	7991	Hs.426324; Hs.600825
TC11000006.hg.1	9,78	11,42	3.12	8,05E-06	0,0040	PSMD13	proteasome 26S subunit, non-ATPase 13	Coding	5719	Hs.134688
TC01004221.hg.1	9,68	11,32	3.12	4,54E-05	0,0084	MINOS1	mitochondrial inner membrane organizing system 1	NonCoding	440574	Hs.466662
TC17002036.hg.1	9,75	11,39	3.12	0,0002	0,0133	SENP3-EIF4A1	SENP3-EIF4A1 readthrough (NMD candidate)	NonCoding	100533955	Hs.129673
TC19001588.hg.1	7,69	9,33	3.12	0,0005	0,0229	ETHE1	ethylmalonic encephalopathy 1	Coding	23474	Hs.7486
TC12003053.hg.1	8,24	9,88	3.12	0,0006	0,0251			NonCoding
TC11003473.hg.1	10,85	12,49	3.12	0,0008	0,0298	COPB1	coatomer protein complex subunit beta 1	Coding	1315	Hs.339278
TC09002557.hg.1	6,53	8,18	3.12	0,0016	0,0429			NonCoding
TC07001026.hg.1	8,05	9,69	3.11	2,46E-05	0,0064	FABP5P3	fatty acid binding protein 5 pseudogene 3	Coding	220832	Hs.647108
TC15000233.hg.1	9,56	11,2	3.11	3,80E-05	0,0076	EMC4	ER membrane protein complex subunit 4	Coding	51234	Hs.250905
TC19000531.hg.1	12,39	14,03	3.11	6,30E-05	0,0093	EIF3K	eukaryotic translation initiation factor 3, subunit K	Coding	27335	Hs.314359
TC09001484.hg.1	8,52	10,16	3.11	0,0004	0,0200	PTGR1	prostaglandin reductase 1	Coding	22949	Hs.584864
TC18000083.hg.1	9,97	11,61	3.11	0,0005	0,0230			Coding
TC02001922.hg.1	11,49	13,12	3.11	0,0006	0,0258	RAB1A	RAB1A, member RAS oncogene family	Coding	5861	Hs.310645
TC02000796.hg.1	9,89	11,52	3.1	0,0006	0,0251			Coding
TC02000797.hg.1	9,89	11,52	3.1	0,0006	0,0251			Coding
TC02000810.hg.1	9,89	11,52	3.1	0,0006	0,0251			Coding
TC02000812.hg.1	9,89	11,52	3.1	0,0006	0,0251			Coding
TC20001754.hg.1	9,98	11,61	3.09	2,34E-06	0,0025	PRELID3B	PRELI domain containing 3B	Coding	51012	Hs.656865
TC14000572.hg.1	8,84	10,47	3.09	4,38E-05	0,0083	GOLGA5	golgin A5	Coding	9950	Hs.104320
TC17001186.hg.1	8,2	9,83	3.09	5,23E-05	0,0089	COPS3	COP9 signalosome subunit 3	Coding	8533	Hs.6076
TC0X000574.hg.1	6	7,63	3.09	7,14E-05	0,0097	DOCK11	dedicator of cytokinesis 11	Coding	139818	Hs.368203
TC12000738.hg.1	10,1	11,73	3.09	8,50E-05	0,0105	METAP2	methionyl aminopeptidase 2	Coding	10988	Hs.444986
TC04000951.hg.1	8,08	9,71	3.09	0,0001	0,0127	ATP5I	ATP synthase, H+ transporting, mitochondrial Fo complex subunit E	Coding	521	Hs.85539
TC01000181.hg.1	7,54	9,17	3.09	0,0003	0,0178	PDPN	podoplanin	Coding	10630	Hs.468675
TC04000458.hg.1	7,54	9,17	3.09	0,0013	0,0373	COPS4	COP9 signalosome subunit 4	Coding	51138	Hs.190384
TC04001419.hg.1	8,93	10,56	3.08	6,91E-05	0,0096	H2AFZ	H2A histone family, member Z	Coding	3015	Hs.119192
TC01003337.hg.1	9,65	11,28	3.08	9,38E-05	0,0111	CCT3	chaperonin containing TCP1, subunit 3 (gamma)	Coding	7203	Hs.491494
TC03000631.hg.1	8,59	10,21	3.08	0,0004	0,0200	FAM162A	family with sequence similarity 162, member A	Coding	26355	Hs.584881
TC04001511.hg.1	5,52	7,15	3.08	0,0012	0,0368	TNIP3	TNFAIP3 interacting protein 3	Coding	79931	Hs.208206
TC17001768.hg.1	10,29	11,91	3.07	9,20E-05	0,0110	NACA2	nascent polypeptide-associated complex alpha subunit 2	Coding	342538	Hs.591178
TC0X001916.hg.1	8,15	9,77	3.07	0,0002	0,0136	HMGB3	high mobility group box 3	NonCoding	3149	Hs.19114
TC19002690.hg.1	9,13	10,75	3.07	0,0007	0,0271	COPE	coatomer protein complex subunit epsilon	Coding	11316	Hs.10326
TC01002340.hg.1	10,69	12,31	3.07	0,0007	0,0283	HNRNPR	heterogeneous nuclear ribonucleoprotein R	Coding	10236
TC01006194.hg.1	7,22	8,83	3.07	0,0011	0,0343			NonCoding
TC20001554.hg.1	10,88	12,49	3.07	0,0015	0,0416	EIF6	eukaryotic translation initiation factor 6	NonCoding	3692	Hs.743992
TC15002586.hg.1	14,24	15,86	3.07	0,0019	0,0467	RPL4	ribosomal protein L4	NonCoding	6124	Hs.186350; Hs.644628
TC05000143.hg.1	7,81	9,42	3.06	0,0003	0,0166	SUB1	SUB1 homolog, transcriptional regulator	Coding	10923	Hs.229641
TC02002382.hg.1	8,66	10,27	3.06	0,0004	0,0213			Coding
TC02003129.hg.1	9,4	11	3.05	7,03E-05	0,0096	GPN1	GPN-loop GTPase 1	NonCoding	11321	Hs.18259
TC10000640.hg.1	7,29	8,9	3.05	0,0001	0,0126	IFIT5	interferon-induced protein with tetratricopeptide repeats 5	Coding	24138	Hs.252839
TC14000304.hg.1	11,41	13,02	3.05	0,0002	0,0147	C14orf166	chromosome 14 open reading frame 166	Coding	51637	Hs.534457
TC18000006.hg.1	7,61	9,22	3.05	0,0005	0,0228	TYMS	thymidylate synthetase	Coding	7298	Hs.369762
TC02003252.hg.1	8,96	10,57	3.05	0,0007	0,0281	VRK2	vaccinia related kinase 2	NonCoding	7444	Hs.744058
TC11000272.hg.1	5,76	7,37	3.05	0,0014	0,0405	LUZP2	leucine zipper protein 2	Coding	338645	Hs.144138; Hs.655032
TC09000677.hg.1	6,64	8,25	3.04	7,80E-05	0,0101	LCN2	lipocalin 2	Coding	3934	Hs.204238
TC12000232.hg.1	8,64	10,24	3.04	0,0002	0,0139	PYROXD1	pyridine nucleotide-disulphide oxidoreductase domain 1	Coding	79912	Hs.709545
TC10000664.hg.1	6	7,6	3.04	0,0002	0,0139	CEP55	centrosomal protein 55kDa	Coding	55165	Hs.14559
TC0Y000072.hg.1	6,11	7,72	3.04	0,0003	0,0166	EIF1AY	eukaryotic translation initiation factor 1A, Y-linked	Coding	9086	Hs.461178
TC0X001300.hg.1	7,46	9,06	3.04	0,0003	0,0190			Coding
TC03001895.hg.1	10,23	11,84	3.04	0,0003	0,0191			Coding
TC08002282.hg.1	7,25	8,86	3.04	0,0006	0,0258			NonCoding
TC01000776.hg.1	7,93	9,54	3.04	0,0016	0,0430	ACADM	acyl-CoA dehydrogenase, C-4 to C-12 straight chain	Coding	34	Hs.445040
TC13000380.hg.1	4,71	6,31	3.03	6,17E-05	0,0093	ATP5G1P5	ATP synthase, H+ transporting, mitochondrial Fo complex, subunit C1 (subunit 9) pseudogene 5	Coding
TC02001035.hg.1	6,58	8,18	3.03	0,0002	0,0134	CDCA7	cell division cycle associated 7	Coding	83879	Hs.470654
TC05001012.hg.1	8	9,6	3.03	0,0003	0,0191	PRELID1	PRELI domain containing 1	Coding	27166	Hs.744904
TC02000034.hg.1	5,8	7,4	3.03	0,0007	0,0286	RSAD2	radical S-adenosyl methionine domain containing 2	Coding	91543	Hs.17518
TC18000002.hg.1	7,76	9,35	3.02	2,40E-05	0,0063	ROCK1P1	Rho-associated, coiled-coil containing protein kinase 1 pseudogene 1	Coding	727758	Hs.585843
TC17000765.hg.1	12,53	14,13	3.02	3,79E-05	0,0076			Coding
TC14001260.hg.1	9,91	11,5	3.02	9,84E-05	0,0114	ERH	enhancer of rudimentary homolog (Drosophila)	Coding	2079	Hs.509791
TC04001655.hg.1	9,66	11,25	3.02	0,0001	0,0124	ANXA2P1	annexin A2 pseudogene 1	Coding	303	Hs.546235
TC10001549.hg.1	9,76	11,35	3.02	0,0001	0,0124	PDLIM1	PDZ and LIM domain 1	Coding	9124	Hs.368525
TC12001153.hg.1	11,12	12,72	3.01	6,14E-06	0,0036	PHB2	prohibitin 2	Coding	11331	Hs.504620
TC05000942.hg.1	11,72	13,31	3.01	0,0003	0,0166	NPM1	nucleophosmin (nucleolar phosphoprotein B23, numatrin)	Coding	4869
TC21000762.hg.1	14,25	15,84	3.01	0,0003	0,0195			NonCoding
TC17000065.hg.1	7,86	9,45	3.01	0,0015	0,0411	RABEP1	rabaptin, RAB GTPase binding effector protein 1	Coding	9135	Hs.592121
TC01001465.hg.1	10,14	11,72	3	6,53E-05	0,0093	TIPRL	TOR signaling pathway regulator	Coding	261726	Hs.209431
TC09000613.hg.1	7,9	9,48	3	9,21E-05	0,0110	MRRF	mitochondrial ribosome recycling factor	Coding	92399	Hs.368011
TC05000919.hg.1	11,47	13,06	3	0,0002	0,0153	RARS	arginyl-tRNA synthetase	Coding	5917	Hs.654907
TC12001330.hg.1	7,76	9,35	3	0,0003	0,0173	ASUN	asunder spermatogenesis regulator	Coding	55726	Hs.505077
TC06000270.hg.1	7,17	8,75	3	0,0004	0,0204	HIST1H2BO	histone cluster 1, H2bo	Coding	8348	Hs.484991
TC15002776.hg.1	9,83	11,41	3	0,0007	0,0275	PKM	pyruvate kinase, muscle	Coding	5315	Hs.534770
TC22000519.hg.1	6,06	7,64	3	0,0010	0,0329	USP41	ubiquitin specific peptidase 41	Coding	373856	Hs.38260
TC19000496.hg.1	9,18	10,76	3	0,0013	0,0382	CAPNS1	calpain, small subunit 1	Coding	826	Hs.515371
TC19000229.hg.1	6,99	8,57	2.99	5,23E-05	0,0089	RNASEH2A	ribonuclease H2, subunit A	Coding	10535	Hs.532851
TC0X001976.hg.1	6,44	8,02	2.99	0,0001	0,0126	MID1	midline 1	NonCoding	4281	Hs.27695; Hs.689953
TC0X002093.hg.1	7,92	9,5	2.99	0,0016	0,0423			NonCoding
TC02002813.hg.1	10,12	11,69	2.98	1,97E-05	0,0058	FARSB	phenylalanyl-tRNA synthetase beta subunit	Coding	10056	Hs.471452
TC22000339.hg.1	9,36	10,94	2.98	0,0002	0,0161	XRCC6	X-ray repair complementing defective repair in Chinese hamster cells 6	Coding	2547	Hs.292493
TC04002160.hg.1	6,83	8,41	2.98	0,0005	0,0242			NonCoding
TC16001918.hg.1	9,19	10,76	2.98	0,0006	0,0258			NonCoding
TC15001719.hg.1	6,22	7,79	2.98	0,0007	0,0278	BCL2A1	BCL2-related protein A1	Coding	597	Hs.227817
TC06002142.hg.1	6,01	7,59	2.98	0,0019	0,0460	MTFR2	mitochondrial fission regulator 2	Coding	113115	Hs.121536
TC05000260.hg.1	7,27	8,84	2.97	2,67E-05	0,0065	NDUFAF2	NADH dehydrogenase (ubiquinone) complex I, assembly factor 2	Coding	91942	Hs.591757
TC15000395.hg.1	8,72	10,29	2.97	8,31E-05	0,0104	USP8	ubiquitin specific peptidase 8	Coding	9101	Hs.443731
TC01001838.hg.1	7,39	8,96	2.96	9,53E-05	0,0112	CAPN2	calpain 2, (m/II) large subunit	Coding	824	Hs.350899
TC05003396.hg.1	8,14	9,7	2.96	0,0003	0,0181	KIF2A	kinesin heavy chain member 2A	Coding	3796	Hs.558351
TC01002836.hg.1	11,16	12,73	2.96	0,0009	0,0319	2015-09-01	15 kDa selenoprotein	Coding	9403	Hs.362728
TC02000842.hg.1	5,98	7,54	2.96	0,0021	0,0493			Coding
TC13001495.hg.1	9,48	11,04	2.95	6,23E-05	0,0093	EBPL	emopamil binding protein-like	NonCoding	84650	Hs.433278
TC17002562.hg.1	5,86	7,42	2.95	0,0003	0,0193	NOS2	nitric oxide synthase 2, inducible	NonCoding	4843	Hs.709191
TC0Y000187.hg.1	5,1	6,66	2.95	0,0006	0,0257			Coding
TC01005999.hg.1	8,64	10,2	2.95	0,0011	0,0344	TPR	translocated promoter region, nuclear basket protein	NonCoding	7175	Hs.279640
TC04001083.hg.1	8,73	10,29	2.95	0,0011	0,0349			Coding
TC01000545.hg.1	6,48	8,04	2.95	0,0012	0,0370	CDC20	cell division cycle 20	Coding	991	Hs.524947
TC17001055.hg.1	8	9,57	2.95	0,0018	0,0450	NUP88	nucleoporin 88kDa	Coding	4927	Hs.584784
TC05000179.hg.1	7,63	9,19	2.95	0,0022	0,0494	OSMR	oncostatin M receptor	Coding	9180	Hs.120658
TC01000109.hg.1	10,1	11,66	2.94	2,40E-05	0,0063	HMGN2P17	high mobility group nucleosomal binding domain 2 pseudogene 17	Coding
TC0X001707.hg.1	8,89	10,44	2.94	0,0001	0,0124	H3F3AP5	H3 histone, family 3A, pseudogene 5	NonCoding	347376
TC01000812.hg.1	9,59	11,15	2.94	0,0002	0,0146	RPF1	ribosome production factor 1 homolog	Coding	80135	Hs.481202
TC09001629.hg.1	7,75	9,3	2.94	0,0007	0,0271	TRUB2	TruB pseudouridine (psi) synthase family member 2	Coding	26995	Hs.632685
TC02002415.hg.1	12,91	14,47	2.94	0,0007	0,0284	MMADHC	methylmalonic aciduria (cobalamin deficiency) cblD type, with homocystinuria	Coding	27249	Hs.5324
TC11002707.hg.1	7,84	9,4	2.94	0,0009	0,0321			NonCoding
TC06000223.hg.1	8,85	10,4	2.94	0,0010	0,0333	HIST1H2AG	histone cluster 1, H2ag	Coding	8969	Hs.51011
TC01005346.hg.1	7,09	8,64	2.93	0,0001	0,0127			NonCoding
TC15001465.hg.1	8,24	9,79	2.93	0,0002	0,0148	RAB27A	RAB27A, member RAS oncogene family	Coding	5873	Hs.654978
TC11003179.hg.1	8,72	10,27	2.93	0,0003	0,0183	FTH1	ferritin, heavy polypeptide 1	NonCoding	2495	Hs.524910; Hs.645560
TC02001859.hg.1	7,98	9,52	2.93	0,0004	0,0197	MTIF2	mitochondrial translational initiation factor 2	Coding	4528	Hs.149894
TC13000919.hg.1	9,01	10,56	2.93	0,0006	0,0270			NonCoding
TC21000880.hg.1	11,07	12,62	2.93	0,0007	0,0278			NonCoding
TC03001882.hg.1	8,06	9,61	2.93	0,0008	0,0292	HLTF	helicase-like transcription factor	Coding	6596	Hs.3068
TC19002076.hg.1	8,54	10,09	2.93	0,0011	0,0341	POP4	POP4 homolog, ribonuclease P/MRP subunit	NonCoding	10775	Hs.412870
TC14001030.hg.1	9,11	10,66	2.93	0,0013	0,0379	BAZ1A	bromodomain adjacent to zinc finger domain 1A	Coding	11177	Hs.509140
TC12000884.hg.1	6,9	8,44	2.92	0,0002	0,0146	OAS1	2-5-oligoadenylate synthetase 1	Coding	4938	Hs.524760
TC11002677.hg.1	7,33	8,88	2.92	0,0009	0,0311	SERPING1	serpin peptidase inhibitor, clade G (C1 inhibitor), member 1	NonCoding	710	Hs.384598
TC14000242.hg.1	8,12	9,66	2.92	0,0017	0,0439			Coding
TC12001108.hg.1	13,81	15,36	2.92	0,0021	0,0481			Coding
TC0Y000017.hg.1	6,12	7,66	2.91	7,22E-06	0,0038	ZFY	zinc finger protein, Y-linked	Coding	7544	Hs.522845
TC02001576.hg.1	7,32	8,85	2.91	5,19E-05	0,0089	ROCK2	Rho-associated, coiled-coil containing protein kinase 2	Coding	9475	Hs.681743
TC02005040.hg.1	7,7	9,24	2.91	0,0002	0,0148	TXNDC9	thioredoxin domain containing 9	Coding	10190	Hs.536122
TC01004561.hg.1	7,37	8,91	2.91	0,0003	0,0185	SNX7	sorting nexin 7	NonCoding	51375	Hs.197015
TC12002967.hg.1	10,43	11,97	2.91	0,0017	0,0438	NAP1L1	nucleosome assembly protein 1-like 1	NonCoding	4673	Hs.524599; Hs.695185
TC17001933.hg.1	10,05	11,59	2.91	0,0022	0,0499	EIF4A3	eukaryotic translation initiation factor 4A3	Coding	9775	Hs.389649
TC0X000798.hg.1	11,96	13,49	2.9	8,96E-05	0,0109	SLC25A6	solute carrier family 25 (mitochondrial carrier; adenine nucleotide translocator), member 6	Coding	293	Hs.350927
TC12001278.hg.1	8,22	9,76	2.9	0,0002	0,0140	ARHGDIB	Rho GDP dissociation inhibitor (GDI) beta	Coding	397	Hs.504877
TC15000979.hg.1	8,1	9,64	2.9	0,0002	0,0166	DNM1P46	dynamin 1 pseudogene 46	Coding	196968	Hs.567763; Hs.585319
TC07002908.hg.1	7,75	9,29	2.9	0,0003	0,0171			NonCoding
TC01000129.hg.1	9,33	10,87	2.9	0,0006	0,0258	PGD	phosphogluconate dehydrogenase	Coding	5226	Hs.464071
TC16000558.hg.1	9,05	10,59	2.9	0,0013	0,0382	CDH3	cadherin 3, type 1, P-cadherin (placental)	Coding	1001	Hs.191842
TC11002274.hg.1	8,08	9,61	2.89	7,31E-06	0,0038	RDX	radixin	Coding	5962	Hs.263671
TC13001177.hg.1	6,88	8,41	2.89	1,04E-05	0,0043			NonCoding
TC04002792.hg.1	9,35	10,88	2.89	0,0002	0,0136	ANXA2P1	annexin A2 pseudogene 1	NonCoding	303	Hs.546235
TC19002180.hg.1	9,57	11,1	2.89	0,0006	0,0266	SAE1	SUMO1 activating enzyme subunit 1	NonCoding	10055	Hs.515500
TC02000533.hg.1	7,43	8,96	2.89	0,0011	0,0354			Coding
TC02000561.hg.1	7,43	8,96	2.89	0,0011	0,0354			Coding
TC02002078.hg.1	7,43	8,96	2.89	0,0011	0,0354			Coding
TC02002081.hg.1	7,43	8,96	2.89	0,0011	0,0354			Coding
TC18000318.hg.1	10,66	12,19	2.89	0,0012	0,0367	PPP4R1	protein phosphatase 4, regulatory subunit 1	Coding	9989	Hs.743236
TC05000730.hg.1	8,96	10,49	2.88	9,50E-06	0,0041	IK; MIR3655	IK cytokine, down-regulator of HLA II; microRNA 3655	Coding	3550; 100500820	Hs.421245
TC02001377.hg.1	7,56	9,09	2.88	0,0003	0,0191	SP100	SP100 nuclear antigen	Coding	6672
TC19002629.hg.1	9,47	11	2.88	0,0004	0,0219	IFI30	interferon, gamma-inducible protein 30	Coding	10437	Hs.14623
TC02004644.hg.1	10,7	12,22	2.88	0,0015	0,0416	PRPF40A	PRP40 pre-mRNA processing factor 40 homolog A	NonCoding	55660	Hs.643580
TC0Y000279.hg.1	5,51	7,04	2.87	5,00E-05	0,0087	DAZ4	deleted in azoospermia 4	NonCoding	57135	Hs.70936
TC01000192.hg.1	7,16	8,68	2.87	8,97E-05	0,0109	CHCHD2P6	coiled-coil-helix-coiled-coil-helix domain containing 2 pseudogene 6	Coding
TC03000139.hg.1	9,17	10,69	2.87	0,0001	0,0118			Coding
TC12000569.hg.1	10,1	11,62	2.87	0,0008	0,0294	XPOT	exportin, tRNA	Coding	11260	Hs.85951
TC03001444.hg.1	8,78	10,31	2.87	0,0012	0,0361	RPL29	ribosomal protein L29	Coding	6159	Hs.425125
TC06000660.hg.1	7,57	9,09	2.86	4,11E-05	0,0081	FBXO9	F-box protein 9	Coding	26268	Hs.216653
TC12001981.hg.1	6,35	7,87	2.86	4,57E-05	0,0084			Coding
TC02002033.hg.1	8,32	9,83	2.86	4,78E-05	0,0085	SUCLG1	succinate-CoA ligase, alpha subunit	Coding	8802	Hs.270428
TC05001538.hg.1	7,64	9,16	2.86	0,0002	0,0152	DHFR	dihydrofolate reductase	Coding	1719
TC08002108.hg.1	5,59	7,11	2.86	0,0004	0,0213			NonCoding
TC08001378.hg.1	7,36	8,87	2.85	0,0003	0,0173	C8orf59	chromosome 8 open reading frame 59	Coding	401466	Hs.443072
TC0Y000051.hg.1	5,79	7,3	2.84	0,0001	0,0124	TTTY15	testis-specific transcript, Y-linked 15 (non-protein coding)	Coding	64595	Hs.433656
TC06001956.hg.1	6,64	8,15	2.84	0,0002	0,0147	NDUFAF4	NADH dehydrogenase (ubiquinone) complex I, assembly factor 4	Coding	29078	Hs.512144
TC11003505.hg.1	8,66	10,17	2.84	0,0005	0,0234	CASP1	caspase 1	Coding	834	Hs.2490
TC17000972.hg.1	10,84	12,34	2.83	2,91E-05	0,0068	YWHAE	tyrosine 3-monooxygenase/tryptophan 5-monooxygenase activation protein, epsilon	Coding	7531	Hs.513851
TC09001048.hg.1	10,4	11,9	2.83	0,0005	0,0231	VCP	valosin containing protein	Coding	7415	Hs.529782
TC12001277.hg.1	6,88	8,38	2.83	0,0010	0,0334	ERP27	endoplasmic reticulum protein 27	Coding	121506	Hs.162143
TCUn_gl000228000014.hg.1	6,22	7,71	2.82	5,29E-05	0,0090	DUX4	double homeobox 4	Coding	100288687	Hs.728749
TC14000012.hg.1	5,68	7,17	2.82	0,0001	0,0126			Coding
TC14000018.hg.1	5,68	7,17	2.82	0,0001	0,0126			Coding
TC14000864.hg.1	5,68	7,17	2.82	0,0001	0,0126			Coding
TC14000867.hg.1	5,68	7,17	2.82	0,0001	0,0126			Coding
TC22000447.hg.1	5,68	7,17	2.82	0,0001	0,0126			Coding
TC22000452.hg.1	5,68	7,17	2.82	0,0001	0,0126			Coding
TC12003205.hg.1	8,99	10,49	2.82	0,0002	0,0161	NDUFA9	NADH dehydrogenase (ubiquinone) 1 alpha subcomplex, 9, 39kDa	Coding	4704	Hs.75227
TC11000933.hg.1	8,28	9,77	2.82	0,0003	0,0166	CEP57	centrosomal protein 57kDa	Coding	9702	Hs.101014
TC14000552.hg.1	9,6	11,1	2.82	0,0003	0,0188	PSMC1	proteasome 26S subunit, ATPase 1	Coding	5700	Hs.356654
TC02000180.hg.1	7,94	9,43	2.81	0,0002	0,0148	SLC4A1AP	solute carrier family 4 (anion exchanger), member 1, adaptor protein	Coding	22950	Hs.306000
TC15002165.hg.1	8,92	10,4	2.81	0,0003	0,0185	RTF1	RTF1 homolog, Paf1/RNA polymerase II complex component	NonCoding	23168	Hs.511096
TC01000407.hg.1	8,25	9,74	2.81	0,0005	0,0241	ZCCHC17	zinc finger, CCHC domain containing 17	Coding	51538	Hs.524094
TC02002966.hg.1	10,14	11,63	2.81	0,0009	0,0318	ACP1	acid phosphatase 1, soluble	NonCoding	52	Hs.558296
TC02001990.hg.1	10,16	11,65	2.81	0,0020	0,0468			Coding
TC01002479.hg.1	8,47	9,95	2.8	8,79E-05	0,0108	AK2	adenylate kinase 2	Coding	204
TC02002217.hg.1	6,19	7,68	2.8	0,0002	0,0139	CKAP2L	cytoskeleton associated protein 2-like	Coding	150468	Hs.434250
TC0X001908.hg.1	11,82	13,3	2.8	0,0002	0,0148			NonCoding
TC12000298.hg.1	9,12	10,61	2.8	0,0009	0,0320	DNM1L	dynamin 1-like	Coding	10059	Hs.556296
TC11000239.hg.1	8,47	9,95	2.79	6,25E-05	0,0093	GTF2H1	general transcription factor IIH subunit 1	Coding	2965	Hs.577202
TC01003702.hg.1	6,82	8,29	2.79	6,36E-05	0,0093	UBE2T	ubiquitin conjugating enzyme E2T	Coding	29089	Hs.5199
TC03001832.hg.1	10,37	11,85	2.79	7,99E-05	0,0101	COPB2	coatomer protein complex subunit beta 2 (beta prime)	Coding	9276	Hs.681616
TC0X001242.hg.1	10,06	11,54	2.79	0,0001	0,0118	MORF4L2	mortality factor 4 like 2	Coding	9643
TC0X001175.hg.1	5,8	7,28	2.79	0,0001	0,0125	PGAM4	phosphoglycerate mutase family member 4	Coding	441531	Hs.632822
TC08000327.hg.1	9,67	11,15	2.79	0,0001	0,0131	VDAC3	voltage-dependent anion channel 3	Coding	7419	Hs.699301
TC03002088.hg.1	7,68	9,16	2.79	0,0002	0,0146	RFC4	replication factor C subunit 4	Coding	5984	Hs.732098
TC05000186.hg.1	5,97	7,44	2.78	0,0010	0,0340	CARD6	caspase recruitment domain family, member 6	Coding	84674	Hs.200242
TC06001880.hg.1	9,02	10,49	2.78	0,0011	0,0353	COX7A2	cytochrome c oxidase subunit VIIa polypeptide 2 (liver)	Coding	1347	Hs.70312
TC03002431.hg.1	5,99	7,47	2.78	0,0012	0,0365			NonCoding
TC16000645.hg.1	6,44	7,92	2.78	0,0015	0,0414	HSD17B2	hydroxysteroid (17-beta) dehydrogenase 2	Coding	3294	Hs.162795
TC0Y000142.hg.1	6,08	7,56	2.78	0,0018	0,0453	FAM197Y2; FAM197Y5	family with sequence similarity 197, Y-linked, member 2, pseudogene; family with sequence similarity 197, Y-linked, member 5, pseudogene	Coding	252946; 100289150	Hs.559065; Hs.638604
TC13000921.hg.1	8,02	9,49	2.77	5,80E-05	0,0091			NonCoding
TC01002881.hg.1	7,79	9,26	2.77	0,0009	0,0321	DNTTIP2	deoxynucleotidyltransferase, terminal, interacting protein 2	Coding	30836	Hs.85769
TC10000958.hg.1	6,03	7,5	2.77	0,0019	0,0462			Coding
TC19000104.hg.1	11,31	12,78	2.76	0,0002	0,0142	RPL36	ribosomal protein L36	Coding	25873	Hs.408018
TC15002166.hg.1	8,68	10,15	2.76	0,0003	0,0171			NonCoding
TC0X001276.hg.1	6,79	8,25	2.76	0,0005	0,0231	GNG5P2	guanine nucleotide binding protein (G protein), gamma 5 pseudogene 2	Coding	347687
TC19000427.hg.1	7,4	8,87	2.76	0,0005	0,0238	PDCD5	programmed cell death 5	Coding	9141	Hs.443831
TC13000128.hg.1	7,58	9,04	2.76	0,0008	0,0296	EXOSC8	exosome component 8	Coding	11340	Hs.294041
TC05001900.hg.1	9,67	11,13	2.76	0,0013	0,0382	LARS	leucyl-tRNA synthetase	Coding	51520
TC06002119.hg.1	6,19	7,65	2.75	9,50E-06	0,0041	VNN1	vanin 1	Coding	8876	Hs.12114; Hs.720659
TC15001764.hg.1	10,82	12,28	2.75	2,60E-05	0,0065	BTBD1	BTB (POZ) domain containing 1	Coding	53339	Hs.459149
TC15000837.hg.1	7,04	8,5	2.75	0,0001	0,0126	MRPS11	mitochondrial ribosomal protein S11	Coding	64963	Hs.111286
TC01004530.hg.1	6,2	7,65	2.75	0,0003	0,0186	CCDC18	coiled-coil domain containing 18	NonCoding	343099	Hs.745125
TC17000535.hg.1	9,74	11,19	2.75	0,0004	0,0214	VPS25	vacuolar protein sorting 25 homolog (S. cerevisiae)	Coding	84313	Hs.500165
TC19000527.hg.1	10,01	11,47	2.75	0,0008	0,0298	PSMD8	proteasome 26S subunit, non-ATPase 8	Coding	5714	Hs.78466
TC01000846.hg.1	6,19	7,64	2.74	1,53E-05	0,0053	CDC7	cell division cycle 7	Coding	8317	Hs.533573
TC05000368.hg.1	6,26	7,71	2.74	4,55E-05	0,0084	IQGAP2	IQ motif containing GTPase activating protein 2	Coding	10788	Hs.291030
TC05002913.hg.1	12,02	13,47	2.74	6,54E-05	0,0093			NonCoding
TC03002802.hg.1	8,11	9,56	2.74	0,0002	0,0158	SEC13	SEC13 homolog, nuclear pore and COPII coat complex component	NonCoding	6396	Hs.166924
TC10000092.hg.1	9,8	11,26	2.74	0,0004	0,0224	CDC123	cell division cycle 123	Coding	8872	Hs.412842
TC10000059.hg.1	5,2	6,66	2.74	0,0005	0,0230	PRKCQ-AS1	PRKCQ antisense RNA 1	Coding	439949	Hs.13262
TC01005690.hg.1	8,79	10,25	2.74	0,0007	0,0285	GSTM3	glutathione S-transferase mu 3 (brain)	NonCoding	2947	Hs.2006
TC06001344.hg.1	7,19	8,65	2.74	0,0008	0,0294	HIST1H2BB	histone cluster 1, H2bb	Coding	3018	Hs.553494
TC14000017.hg.1	9,82	11,28	2.74	0,0009	0,0319			Coding
TC22000448.hg.1	9,82	11,28	2.74	0,0009	0,0319			Coding
TC22000453.hg.1	9,82	11,28	2.74	0,0009	0,0319			Coding
TC04000259.hg.1	10,8	12,25	2.74	0,0011	0,0343	SLC30A9	solute carrier family 30 (zinc transporter), member 9	Coding	10463	Hs.479634
TC13000491.hg.1	9,18	10,64	2.74	0,0013	0,0380	PARP4	poly(ADP-ribose) polymerase family member 4	Coding	143	Hs.744855
TC07003086.hg.1	8,76	10,21	2.74	0,0021	0,0491			NonCoding
TC02002425.hg.1	7,44	8,89	2.73	5,67E-06	0,0036	NMI	N-myc (and STAT) interactor	Coding	9111	Hs.54483
TC02003767.hg.1	8,55	10	2.73	1,58E-05	0,0053	CASP8	caspase 8, apoptosis-related cysteine peptidase	NonCoding	841	Hs.599762
TC10001069.hg.1	10,39	11,84	2.73	2,25E-05	0,0061	RSU1	Ras suppressor protein 1	Coding	6251	Hs.524161
TC03001787.hg.1	10,88	12,32	2.73	0,0003	0,0176	MRPL3	mitochondrial ribosomal protein L3	Coding	11222	Hs.205163
TC07001462.hg.1	11,8	13,25	2.73	0,0007	0,0278	SKP1P1	S-phase kinase-associated protein 1 pseudogene 1	Coding
TC19000032.hg.1	7,26	8,71	2.73	0,0014	0,0396	ATP5D	ATP synthase, H+ transporting, mitochondrial F1 complex, delta subunit	Coding	513	Hs.418668
TC06000640.hg.1	7	8,45	2.73	0,0019	0,0467	CENPQ	centromere protein Q	Coding	55166	Hs.88663
TC05000896.hg.1	6,22	7,66	2.72	2,14E-05	0,0059	PTTG1	pituitary tumor-transforming 1	Coding	9232	Hs.350966
TC03001757.hg.1	9,77	11,22	2.72	9,55E-05	0,0112	RPN1	ribophorin I	Coding	6184	Hs.518244
TC05003156.hg.1	10,85	12,3	2.72	0,0003	0,0173			NonCoding
TC01000292.hg.1	9,68	11,12	2.72	0,0005	0,0234	KDM1A	lysine (K)-specific demethylase 1A	Coding	23028	Hs.591518
TC07000381.hg.1	6,01	7,45	2.72	0,0018	0,0450	YWHAEP1	tyrosine 3-monooxygenase/tryptophan 5-monooxygenase activation protein, epsilon pseudogene 1	Coding	649395	Hs.728871
TC07000338.hg.1	9,77	11,21	2.71	1,19E-05	0,0046	CCT6A	chaperonin containing TCP1, subunit 6A (zeta 1)	Coding	908	Hs.82916
TC04000151.hg.1	7,86	9,29	2.71	7,90E-05	0,0101	LAP3	leucine aminopeptidase 3	Coding	51056	Hs.570791
TC11003474.hg.1	8,98	10,42	2.71	0,0002	0,0143	PSMA1	proteasome subunit alpha 1	Coding	5682	Hs.102798
TC10002266.hg.1	7,06	8,49	2.71	0,0005	0,0235	SH3PXD2A-AS1	SH3PXD2A antisense RNA 1	NonCoding	100505839	Hs.655149
TC10000900.hg.1	8,42	9,86	2.71	0,0005	0,0247	BUB3	BUB3 mitotic checkpoint protein	Coding	9184	Hs.418533
TC17001731.hg.1	9,87	11,31	2.71	0,0006	0,0263	SUPT4H1	SPT4 homolog, DSIF elongation factor subunit	Coding	6827	Hs.439481
TC03000242.hg.1	6,01	7,44	2.7	3,25E-05	0,0072	KIF15	kinesin family member 15	Coding	56992	Hs.658939
TC05000891.hg.1	7,84	9,27	2.7	9,12E-05	0,0110	TTC1	tetratricopeptide repeat domain 1	Coding	7265	Hs.519718
TC09001331.hg.1	9,68	11,12	2.7	0,0002	0,0161	IARS	isoleucyl-tRNA synthetase	Coding	3376	Hs.445403
TC0Y000258.hg.1	5,77	7,2	2.7	0,0004	0,0213			NonCoding
TC17002645.hg.1	6,3	7,73	2.69	9,69E-05	0,0113	BRCA1	breast cancer 1, early onset	NonCoding	672	Hs.194143
TC15000320.hg.1	9,31	10,73	2.69	0,0002	0,0140	SNAP23	synaptosome associated protein 23kDa	Coding	8773	Hs.511149
TC17002037.hg.1	9,91	11,34	2.69	0,0004	0,0205	MPDU1	mannose-P-dolichol utilization defect 1	NonCoding	9526	Hs.246381
TC14000982.hg.1	5,83	7,25	2.69	0,0007	0,0271	GZMB	granzyme B	Coding	3002	Hs.1051
TC02001098.hg.1	9,04	10,47	2.69	0,0010	0,0329	ZC3H15	zinc finger CCCH-type containing 15	Coding	55854	Hs.741180
TC01002529.hg.1	8,05	9,47	2.68	6,47E-06	0,0037	SF3A3	splicing factor 3a subunit 3	Coding	10946	Hs.77897
TC17001822.hg.1	7,12	8,54	2.68	1,27E-05	0,0047	WIPI1	WD repeat domain, phosphoinositide interacting 1	Coding	55062	Hs.463964
TC01002286.hg.1	7,18	8,6	2.68	4,35E-05	0,0083	SDHB	succinate dehydrogenase complex subunit B, iron sulfur (Ip)	Coding	6390	Hs.465924
TC02001260.hg.1	7,36	8,78	2.68	4,89E-05	0,0086	ATIC	5-aminoimidazole-4-carboxamide ribonucleotide formyltransferase/IMP cyclohydrolase	Coding	471	Hs.90280
TC01006300.hg.1	6,78	8,2	2.68	0,0005	0,0230	STIL	SCL/TAL1 interrupting locus	Coding	6491	Hs.525198
TC08000679.hg.1	5,4	6,82	2.68	0,0009	0,0321			Coding
TC16001511.hg.1	8,18	9,6	2.67	7,70E-05	0,0101			NonCoding
TC02000969.hg.1	6,81	8,23	2.67	0,0004	0,0219	LOC100996579	uncharacterized LOC100996579	Coding	100996579	Hs.660929
TC01006285.hg.1	7,33	8,75	2.67	0,0006	0,0267	GSTM4	glutathione S-transferase mu 4	Coding	2948	Hs.348387
TC13000978.hg.1	15,54	16,96	2.67	0,0011	0,0354	RPL21; RPL21P28	ribosomal protein L21; ribosomal protein L21 pseudogene 28	NonCoding	6144; 100131205	Hs.381123; Hs.535873; Hs.126774
TC12000343.hg.1	8,56	9,96	2.66	5,53E-05	0,0090	TMEM106C	transmembrane protein 106C	Coding	79022	Hs.596726
TC17001036.hg.1	10,22	11,62	2.66	7,46E-05	0,0099	PFN1	profilin 1	Coding	5216	Hs.494691
TC12001672.hg.1	5,89	7,31	2.66	0,0001	0,0127	C12orf56	chromosome 12 open reading frame 56	Coding	115749	Hs.535190
TC21001056.hg.1	7,19	8,59	2.66	0,0002	0,0139	ATP5O	ATP synthase, H+ transporting, mitochondrial F1 complex, O subunit	Coding	539	Hs.409140
TC01003605.hg.1	8,34	9,75	2.66	0,0006	0,0251	GLUL	glutamate-ammonia ligase	Coding	2752	Hs.518525
TC02001007.hg.1	8,75	10,16	2.66	0,0006	0,0257	SSB	Sjogren syndrome antigen B (autoantigen La)	Coding	6741	Hs.632535
TC0X001113.hg.1	8,47	9,88	2.66	0,0007	0,0273	PDZD11	PDZ domain containing 11	Coding	51248	Hs.11042
TC07003116.hg.1	7,4	8,82	2.66	0,0007	0,0275	LINC00998	long intergenic non-protein coding RNA 998	NonCoding	401397	Hs.117929
TC07002360.hg.1	6,15	7,56	2.66	0,0020	0,0477	YWHAEP1	tyrosine 3-monooxygenase/tryptophan 5-monooxygenase activation protein, epsilon pseudogene 1	NonCoding	649395	Hs.728871
TC07001734.hg.1	7,78	9,18	2.65	5,78E-06	0,0036	PUS7	pseudouridylate synthase 7 (putative)	Coding	54517	Hs.520619
TC15001476.hg.1	6,89	8,29	2.65	4,60E-05	0,0084	MNS1	meiosis-specific nuclear structural 1	Coding	55329	Hs.444483
TC08000980.hg.1	9,62	11,02	2.65	5,02E-05	0,0087	CTSB	cathepsin B	Coding	1508
TC0X000619.hg.1	6,86	8,27	2.65	0,0001	0,0120	UTP14A	UTP14A small subunit (SSU) processome component	Coding	10813	Hs.458598
TC12002870.hg.1	7,08	8,49	2.65	0,0002	0,0141			NonCoding
TC06000923.hg.1	7,82	9,23	2.65	0,0002	0,0161	RWDD1	RWD domain containing 1	Coding	51389	Hs.532164
TC10000479.hg.1	10,47	11,87	2.65	0,0004	0,0203	ADK	adenosine kinase	Coding	132	Hs.656586
TC09000119.hg.1	8,13	9,53	2.65	0,0010	0,0334	IFT74	intraflagellar transport 74	Coding	80173	Hs.145402
TCUn_gl000241000002.hg.1	8,4	9,81	2.65	0,0015	0,0418			NonCoding
TC06002152.hg.1	10,08	11,49	2.65	0,0022	0,0499	IFNGR1	interferon gamma receptor 1	Coding	3459	Hs.520414
TC0Y000115.hg.1	11,92	13,33	2.64	0,0001	0,0118	SLC25A6	solute carrier family 25 (mitochondrial carrier; adenine nucleotide translocator), member 6	Coding	293	Hs.350927
TC17001720.hg.1	6,81	8,21	2.64	0,0009	0,0319	MRPS23	mitochondrial ribosomal protein S23	Coding	51649	Hs.5836
TC06000932.hg.1	9,06	10,46	2.64	0,0010	0,0337	NUS1	NUS1 dehydrodolichyl diphosphate synthase subunit	Coding	116150	Hs.289008
TC11002174.hg.1	10,35	11,75	2.64	0,0022	0,0495	RAB38	RAB38, member RAS oncogene family	Coding	23682	Hs.591975
TC10000581.hg.1	9,61	11,01	2.63	1,93E-05	0,0058	FAM213A	family with sequence similarity 213, member A	Coding	84293	Hs.500333; Hs.718589
TC0Y000196.hg.1	5,52	6,91	2.63	0,0002	0,0166	DAZ4; DAZ2; DAZ1	deleted in azoospermia 4; deleted in azoospermia 2; deleted in azoospermia 1	Coding	57135; 57055; 1617	Hs.70936; Hs.592257; Hs.522868
TC08000726.hg.1	6,94	8,34	2.63	0,0004	0,0208	NDUFB9	NADH dehydrogenase (ubiquinone) 1 beta subcomplex, 9, 22kDa	Coding	4715	Hs.15977
TC04000625.hg.1	7,08	8,47	2.63	0,0006	0,0253	EXOSC9	exosome component 9	Coding	5393	Hs.91728
TC06001386.hg.1	8,43	9,83	2.63	0,0011	0,0342	HIST1H2BJ	histone cluster 1, H2bj	Coding	8970	Hs.656567
TC06000176.hg.1	6,72	8,12	2.63	0,0015	0,0406	HIST1H2BH	histone cluster 1, H2bh	Coding	8345	Hs.247815
TC01000576.hg.1	9,42	10,81	2.62	2,32E-05	0,0062	TMEM69	transmembrane protein 69	Coding	51249	Hs.699548
TC19002199.hg.1	9,48	10,87	2.62	9,84E-05	0,0114	PRMT1	protein arginine methyltransferase 1	NonCoding	3276	Hs.20521
TC18000377.hg.1	7,92	9,31	2.62	0,0001	0,0120	PTPN2	protein tyrosine phosphatase, non-receptor type 2	Coding	5771	Hs.654527
TC06000058.hg.1	8,17	9,56	2.62	0,0004	0,0215	RIOK1	RIO kinase 1	Coding	83732	Hs.437474
TC08002043.hg.1	8,57	9,96	2.62	0,0004	0,0221	NACAP1	nascent-polypeptide-associated complex alpha polypeptide pseudogene 1	NonCoding	83955	Hs.567608
TC22000260.hg.1	7,87	9,26	2.62	0,0006	0,0251	MCM5	minichromosome maintenance complex component 5	Coding	4174	Hs.517582
TC03001521.hg.1	8,55	9,94	2.62	0,0016	0,0422	THOC7	THO complex 7	Coding	80145	Hs.288151
TC09002191.hg.1	6,62	8	2.61	2,26E-05	0,0061	POLE3	polymerase (DNA directed), epsilon 3, accessory subunit	NonCoding	54107	Hs.108112
TC02000082.hg.1	6,15	7,53	2.61	5,35E-05	0,0090	TRIB2	tribbles pseudokinase 2	Coding	28951	Hs.467751
TC04001250.hg.1	9,32	10,71	2.61	0,0002	0,0145	UBA6	ubiquitin-like modifier activating enzyme 6	Coding	55236	Hs.212774
TC03000630.hg.1	13,25	14,64	2.61	0,0007	0,0271	CSTA	cystatin A (stefin A)	Coding	1475	Hs.518198
TC08002513.hg.1	9,28	10,67	2.61	0,0020	0,0477	KIAA0196	KIAA0196	NonCoding	9897	Hs.270043
TC22000303.hg.1	9,06	10,43	2.6	9,09E-06	0,0041	TOMM22	translocase of outer mitochondrial membrane 22 homolog (yeast)	Coding	56993	Hs.595072
TC16001226.hg.1	9,4	10,78	2.6	0,0001	0,0123	NOB1	NIN1/RPN12 binding protein 1 homolog	Coding	28987	Hs.271695
TC02000057.hg.1	7,1	8,48	2.6	0,0002	0,0148	RRM2	ribonucleotide reductase M2	Coding	6241	Hs.226390
TC10000408.hg.1	8,53	9,9	2.6	0,0004	0,0200	CCAR1; SNORD98	cell division cycle and apoptosis regulator 1; small nucleolar RNA, C/D box 98	Coding	55749; 692211	Hs.49853
TC06001928.hg.1	10,33	11,71	2.6	0,0005	0,0230	RARS2	arginyl-tRNA synthetase 2, mitochondrial	Coding	57038	Hs.485910
TC03001632.hg.1	5,95	7,33	2.6	0,0006	0,0252	KIAA1524	KIAA1524	Coding	57650	Hs.591308
TC02002582.hg.1	9,56	10,94	2.6	0,0017	0,0440	CWC22	CWC22 homolog, spliceosome-associated protein	Coding	57703	Hs.311363
TC20000384.hg.1	13,05	14,42	2.59	2,94E-05	0,0068	CSE1L	CSE1 chromosome segregation 1-like (yeast)	Coding	1434	Hs.90073
TC15002702.hg.1	6,21	7,58	2.59	0,0002	0,0155			NonCoding
TC13000652.hg.1	8,16	9,53	2.59	0,0004	0,0217	SUCLA2	succinate-CoA ligase, ADP-forming, beta subunit	Coding	8803	Hs.743361
TC0X001978.hg.1	6,86	8,22	2.58	5,45E-05	0,0090	MID1	midline 1	NonCoding	4281	Hs.27695; Hs.689953
TC02003706.hg.1	8,95	10,32	2.58	0,0001	0,0127	MTX2	metaxin 2	NonCoding	10651	Hs.470728
TC03001629.hg.1	10,28	11,65	2.58	0,0002	0,0162	CD47	CD47 molecule	Coding	961	Hs.446414
TC08000092.hg.1	8,16	9,53	2.58	0,0006	0,0265	SUB1P1	SUB1 homolog (S. cerevisiae) pseudogene 1	Coding
TC11001814.hg.1	5,42	6,79	2.58	0,0007	0,0281	GLYATL2	glycine-N-acyltransferase-like 2	Coding	219970	Hs.254271
TC07001494.hg.1	9,73	11,09	2.57	0,0005	0,0243			Coding		Hs.668487
TC04000816.hg.1	6,24	7,6	2.57	0,0008	0,0301			Coding
TC15000084.hg.1	6,02	7,39	2.57	0,0019	0,0456	SNORD115-11; SNORD115-36; SNORD115-43; SNORD115-29	small nucleolar RNA, C/D box 115-11; small nucleolar RNA, C/D box 115-36; small nucleolar RNA, C/D box 115-43; small nucleolar RNA, C/D box 115-29	Coding	100033448; 100033810; 100033817; 100033803
TC15000099.hg.1	6,02	7,39	2.57	0,0019	0,0456	SNORD115-43; SNORD115-29; SNORD115-11	small nucleolar RNA, C/D box 115-43; small nucleolar RNA, C/D box 115-29; small nucleolar RNA, C/D box 115-11	Coding	100033817; 100033803; 100033448
TC15000105.hg.1	6,02	7,39	2.57	0,0019	0,0456	SNORD115-43; SNORD115-36; SNORD115-11; SNORD115-29	small nucleolar RNA, C/D box 115-43; small nucleolar RNA, C/D box 115-36; small nucleolar RNA, C/D box 115-11; small nucleolar RNA, C/D box 115-29	Coding	100033817; 100033810; 100033448; 100033803
TC15000112.hg.1	6,02	7,39	2.57	0,0019	0,0456	SNORD115-29; SNORD115-43; SNORD115-11	small nucleolar RNA, C/D box 115-29; small nucleolar RNA, C/D box 115-43; small nucleolar RNA, C/D box 115-11	Coding	100033803; 100033817; 100033448
TC06002078.hg.1	7,99	9,35	2.56	0,0001	0,0130	HDDC2	HD domain containing 2	Coding	51020	Hs.32826
TC06000774.hg.1	7,83	9,18	2.56	0,0002	0,0147	CYB5R4	cytochrome b5 reductase 4	Coding	51167	Hs.5741
TC07003016.hg.1	10,07	11,43	2.56	0,0003	0,0178			NonCoding		Hs.668487
TC17001687.hg.1	8,8	10,16	2.56	0,0007	0,0273	LRRC59	leucine rich repeat containing 59	Coding	55379	Hs.370927
TC11002541.hg.1	7,79	9,15	2.56	0,0009	0,0318			NonCoding
TC17000644.hg.1	7,27	8,63	2.56	0,0010	0,0337			Coding
TC10000185.hg.1	7,05	8,41	2.56	0,0012	0,0357	PDSS1	prenyl (decaprenyl) diphosphate synthase, subunit 1	Coding	23590	Hs.558468
TC11001007.hg.1	10,2	11,56	2.56	0,0018	0,0450	SDHD	succinate dehydrogenase complex subunit D, integral membrane protein	Coding	6392	Hs.744039
TC20000822.hg.1	8,38	9,73	2.55	4,81E-05	0,0085	RBL1	retinoblastoma-like 1	Coding	5933	Hs.207745
TC18000532.hg.1	8,47	9,82	2.55	0,0002	0,0146	TXNL1	thioredoxin-like 1	Coding	9352	Hs.114412
TC11000824.hg.1	7,68	9,03	2.55	0,0014	0,0392	ACER3	alkaline ceramidase 3	Coding	55331	Hs.23862
TC20000381.hg.1	7,18	8,53	2.55	0,0014	0,0395			Coding
TC10001532.hg.1	6,28	7,63	2.55	0,0018	0,0450	EIF2S2P3	eukaryotic translation initiation factor 2, subunit 2 beta pseudogene 3	Coding
TC05001778.hg.1	6,97	8,32	2.55	0,0018	0,0453	ZCCHC10	zinc finger, CCHC domain containing 10	Coding	54819	Hs.29700
TC11003449.hg.1	10,8	12,14	2.54	9,10E-05	0,0110	TMX2	thioredoxin-related transmembrane protein 2	Coding	51075	Hs.654965
TC17002004.hg.1	7,44	8,78	2.54	0,0003	0,0166			NonCoding
TC07000517.hg.1	11,32	12,66	2.54	0,0004	0,0213	HNRNPA1P8	heterogeneous nuclear ribonucleoprotein A1 pseudogene 8	Coding
TC01002195.hg.1	7,34	8,69	2.54	0,0005	0,0236	SRM	spermidine synthase	Coding	6723	Hs.76244
TC16000149.hg.1	7,93	9,28	2.54	0,0008	0,0294	PMM2	phosphomannomutase 2	Coding	5373	Hs.625732
TC17000399.hg.1	9,63	10,98	2.54	0,0008	0,0304	AP2B1	adaptor-related protein complex 2, beta 1 subunit	Coding	163	Hs.514819
TC12000082.hg.1	7,77	9,12	2.54	0,0015	0,0414	NCAPD2	non-SMC condensin I complex subunit D2	Coding	9918	Hs.5719
TC09000925.hg.1	7,5	8,84	2.53	0,0002	0,0135	PSIP1	PC4 and SFRS1 interacting protein 1	Coding	11168	Hs.658434
TC03001482.hg.1	7	8,34	2.53	0,0002	0,0148	WNT5A	wingless-type MMTV integration site family, member 5A	Coding	7474	Hs.643085
TC11000694.hg.1	11,67	13,01	2.53	0,0002	0,0165	GSTP1	glutathione S-transferase pi 1	Coding	2950	Hs.523836
TC17002634.hg.1	8,25	9,59	2.53	0,0003	0,0181	NT5C3B	5-nucleotidase, cytosolic IIIB	NonCoding	115024	Hs.237536
TC05001402.hg.1	10,51	11,85	2.53	0,0004	0,0200	ISCA1P1	iron-sulfur cluster assembly 1 homolog (S. cerevisiae) pseudogene 1	Coding
TC15000308.hg.1	8,56	9,9	2.53	0,0004	0,0217	RTF1	RTF1 homolog, Paf1/RNA polymerase II complex component	Coding	23168	Hs.511096
TC05003400.hg.1	8,38	9,72	2.53	0,0005	0,0227	DDX46	DEAD (Asp-Glu-Ala-Asp) box polypeptide 46	Coding	9879	Hs.406549
TC01003270.hg.1	10,54	11,88	2.53	0,0007	0,0281	S100A14	S100 calcium binding protein A14	Coding	57402	Hs.288998
TC11003213.hg.1	8	9,34	2.53	0,0010	0,0339	MRPL11	mitochondrial ribosomal protein L11	NonCoding	65003	Hs.418450
TC0X001065.hg.1	9,49	10,83	2.53	0,0017	0,0441	HSD17B10	hydroxysteroid (17-beta) dehydrogenase 10	Coding	3028	Hs.171280
TC08001862.hg.1	10,66	12	2.53	0,0022	0,0498	DCTN6	dynactin 6	NonCoding	10671	Hs.158427
TC04002923.hg.1	6,99	8,32	2.52	0,0001	0,0126			Coding
TC01000427.hg.1	8,61	9,94	2.52	0,0001	0,0130	HDAC1	histone deacetylase 1	Coding	3065	Hs.88556
TC01004997.hg.1	12,24	13,57	2.52	0,0005	0,0238	MIR205HG	MIR205 host gene	NonCoding	642587	Hs.510543
TC04001686.hg.1	8,96	10,29	2.52	0,0011	0,0344	PPID	peptidylprolyl isomerase D	Coding	5481	Hs.183958
TC15000290.hg.1	6,46	7,79	2.51	4,73E-05	0,0085	CASC5	cancer susceptibility candidate 5	Coding	57082	Hs.181855
TC09002622.hg.1	10,49	11,82	2.51	5,64E-05	0,0091			NonCoding
TC19000444.hg.1	10,97	12,3	2.51	0,0001	0,0127	UBA2	ubiquitin-like modifier activating enzyme 2	Coding	10054	Hs.631580
TC01006365.hg.1	10,65	11,98	2.51	0,0011	0,0355	BCAS2	breast carcinoma amplified sequence 2	Coding	10286	Hs.22960
TC18000940.hg.1	9,03	10,35	2.5	5,25E-05	0,0089			NonCoding
TC09000874.hg.1	8,33	9,65	2.5	0,0003	0,0166	PUM3	pumilio RNA binding family member 3	Coding	9933	Hs.493309
TC16001136.hg.1	8,44	9,77	2.5	0,0005	0,0247	FAM192A	family with sequence similarity 192, member A	Coding	80011	Hs.396740
TC20000871.hg.1	6,67	7,99	2.5	0,0008	0,0307	TOMM34	translocase of outer mitochondrial membrane 34	Coding	10953	Hs.517066
TC02002994.hg.1	6,52	7,85	2.5	0,0021	0,0480			NonCoding
TC04000213.hg.1	10,19	11,5	2.49	6,49E-05	0,0093	PGM2	phosphoglucomutase 2	Coding	55276	Hs.23363
TC13000662.hg.1	8,43	9,75	2.49	0,0006	0,0250	EBPL	emopamil binding protein-like	Coding	84650	Hs.433278
TC12002541.hg.1	6,78	8,09	2.49	0,0008	0,0297			NonCoding
TC17000611.hg.1	10,05	11,37	2.49	0,0010	0,0329	KPNB1	karyopherin (importin) beta 1	Coding	3837	Hs.532793
TC04000701.hg.1	9,02	10,34	2.49	0,0013	0,0382	SMARCA5	SWI/SNF related, matrix associated, actin dependent regulator of chromatin, subfamily a, member 5	Coding	8467	Hs.558422
TC04000319.hg.1	9,95	11,27	2.49	0,0018	0,0448	SRD5A3	steroid 5 alpha-reductase 3	Coding	79644	Hs.39311
TC0X001296.hg.1	8	9,3	2.48	1,82E-05	0,0057			Coding
TC0Y000305.hg.1	6,2	7,51	2.48	9,88E-05	0,0114			NonCoding
TC07001408.hg.1	9,39	10,7	2.48	0,0002	0,0136	CHCHD2	coiled-coil-helix-coiled-coil-helix domain containing 2	Coding	51142	Hs.389996; Hs.547257
TC12003214.hg.1	8,58	9,9	2.48	0,0005	0,0230	CNPY2	canopy FGF signaling regulator 2	Coding	10330	Hs.8752
TC13001341.hg.1	8,54	9,85	2.48	0,0005	0,0236	PSPC1	paraspeckle component 1	NonCoding	55269	Hs.213198
TC02000360.hg.1	7,95	9,26	2.48	0,0005	0,0243	EHBP1	EH domain binding protein 1	Coding	23301
TC18000480.hg.1	11,36	12,66	2.47	2,84E-05	0,0067	ATP5A1	ATP synthase, H+ transporting, mitochondrial F1 complex, alpha subunit 1, cardiac muscle	Coding	498	Hs.298280
TC09000204.hg.1	8,09	9,39	2.47	0,0001	0,0118	CLTA	clathrin, light chain A	Coding	1211	Hs.522114
TC18000271.hg.1	6,61	7,91	2.47	0,0006	0,0257	DUX4	double homeobox 4	Coding	100288687	Hs.728749
TC0Y000146.hg.1	6,22	7,53	2.47	0,0009	0,0322	FAM197Y2; FAM197Y5	family with sequence similarity 197, Y-linked, member 2, pseudogene; family with sequence similarity 197, Y-linked, member 5, pseudogene	Coding	252946; 100289150	Hs.559065; Hs.638604
TC19000906.hg.1	8,58	9,89	2.47	0,0009	0,0323	U2AF2	U2 small nuclear RNA auxiliary factor 2	Coding	11338	Hs.528007
TC07000090.hg.1	7,2	8,51	2.47	0,0009	0,0323	PHF14	PHD finger protein 14	Coding	9678	Hs.655688
TC19000632.hg.1	7,98	9,28	2.47	0,0013	0,0380	TOMM40	translocase of outer mitochondrial membrane 40 homolog (yeast)	Coding	10452	Hs.655909
TC05000200.hg.1	6,64	7,95	2.47	0,0018	0,0447			Coding
TC05002087.hg.1	7,69	8,99	2.46	9,57E-06	0,0041	THOC3	THO complex 3	Coding	84321	Hs.484227
TC08000840.hg.1	8,34	9,64	2.46	1,98E-05	0,0058	CYC1	cytochrome c-1	Coding	1537	Hs.289271
TC08000346.hg.1	8,15	9,44	2.46	6,20E-05	0,0093	MCM4	minichromosome maintenance complex component 4	Coding	4173	Hs.460184
TC02003219.hg.1	10,02	11,32	2.46	7,74E-05	0,0101	MSH2	mutS homolog 2	NonCoding	4436	Hs.597656
TC01002849.hg.1	6,02	7,32	2.46	0,0002	0,0137	GBP4	guanylate binding protein 4	Coding	115361	Hs.409925
TC05000377.hg.1	8,26	9,56	2.46	0,0003	0,0171	AGGF1	angiogenic factor with G-patch and FHA domains 1	Coding	55109	Hs.634849
TC01001640.hg.1	6,78	8,08	2.46	0,0006	0,0251	PTPRC	protein tyrosine phosphatase, receptor type, C	Coding	5788	Hs.654514
TC05003278.hg.1	7,25	8,55	2.46	0,0007	0,0273	LOC729080	glycine cleavage system protein H (aminomethyl carrier) pseudogene	NonCoding	729080	Hs.730564
TC05000161.hg.1	8,23	9,53	2.46	0,0022	0,0500	SKP2	S-phase kinase-associated protein 2, E3 ubiquitin protein ligase	Coding	6502	Hs.23348
TC0Y000303.hg.1	6,93	8,23	2.45	0,0002	0,0161			NonCoding
TC04000709.hg.1	10,18	11,47	2.45	0,0003	0,0190	ABCE1	ATP binding cassette subfamily E member 1	Coding	6059	Hs.12013
TC12001156.hg.1	6,79	8,09	2.45	0,0005	0,0245	C1R	complement component 1, r subcomponent	Coding	715	Hs.524224
TC10001042.hg.1	8,58	9,87	2.44	2,94E-05	0,0068	NUDT5	nudix hydrolase 5	Coding	11164	Hs.555956
TC0X002194.hg.1	10,49	11,78	2.44	3,00E-05	0,0069			NonCoding
TC11000790.hg.1	7,68	8,97	2.44	8,18E-05	0,0103	POLD3	polymerase (DNA-directed), delta 3, accessory subunit	Coding	10714	Hs.82502
TC0Y000210.hg.1	5,45	6,74	2.44	0,0001	0,0120	DAZ3; DAZ4	deleted in azoospermia 3; deleted in azoospermia 4	Coding	57054; 57135	Hs.592257; Hs.70936
TC06000886.hg.1	8	9,29	2.44	0,0002	0,0138	GTF3C6	general transcription factor IIIC subunit 6	Coding	112495	Hs.418520
TC03001466.hg.1	7,87	9,15	2.44	0,0002	0,0148	TKT	transketolase	Coding	7086	Hs.89643
TC16001318.hg.1	6,41	7,7	2.44	0,0004	0,0200	GINS2	GINS complex subunit 2 (Psf2 homolog)	Coding	51659	Hs.433180
TC02001065.hg.1	7,96	9,24	2.44	0,0004	0,0217	AGPS	alkylglycerone phosphate synthase	Coding	8540	Hs.516543
TC11000309.hg.1	12,66	13,95	2.44	0,0005	0,0243	EIF3M	eukaryotic translation initiation factor 3, subunit M	Coding	10480	Hs.502244
TC01001681.hg.1	8,81	10,09	2.44	0,0006	0,0254	TMEM183B; TMEM183A	transmembrane protein 183B; transmembrane protein 183A	Coding	653659; 92703	Hs.652908; Hs.497443
TC15002617.hg.1	7,09	8,37	2.44	0,0012	0,0365			NonCoding
TC04000607.hg.1	5,78	7,07	2.44	0,0015	0,0418			Coding
TC10001014.hg.1	5,31	6,6	2.44	0,0016	0,0421	PRKCQ	protein kinase C, theta	Coding	5588	Hs.498570
TC07001250.hg.1	7,84	9,13	2.44	0,0019	0,0460	GGCT	gamma-glutamylcyclotransferase	Coding	79017	Hs.530024
TC0X001485.hg.1	8,27	9,55	2.43	7,34E-05	0,0098			Coding
TC0Y000147.hg.1	6,47	7,75	2.43	0,0003	0,0171	FAM197Y3	family with sequence similarity 197, Y-linked, member 3	Coding	100132506
TC11000981.hg.1	7,99	9,27	2.43	0,0006	0,0258	DDX10	DEAD (Asp-Glu-Ala-Asp) box polypeptide 10	Coding	1662	Hs.591931
TC12001470.hg.1	15,46	16,73	2.43	0,0008	0,0307	TUBA1B; TUBA1A	tubulin, alpha 1b; tubulin, alpha 1a	Coding	10376; 7846	Hs.524390; Hs.654422
TC14001105.hg.1	7,17	8,45	2.43	0,0016	0,0422	POLE2	polymerase (DNA directed), epsilon 2, accessory subunit	Coding	5427	Hs.162777
TC01000101.hg.1	7,52	8,8	2.42	6,89E-06	0,0038	PARK7	parkinson protein 7	Coding	11315	Hs.419640
TC20000563.hg.1	8,56	9,83	2.42	8,17E-06	0,0040	IDH3B	isocitrate dehydrogenase 3 (NAD+) beta	Coding	3420	Hs.436405
TC04000556.hg.1	7,52	8,8	2.42	1,70E-05	0,0056	HADH	hydroxyacyl-CoA dehydrogenase	Coding	3033	Hs.438289
TC08001867.hg.1	6,89	8,17	2.42	3,49E-05	0,0074	UBXN8	UBX domain protein 8	NonCoding	7993	Hs.153678
TC02000440.hg.1	9,31	10,59	2.42	7,16E-05	0,0097	CCT7	chaperonin containing TCP1, subunit 7 (eta)	Coding	10574
TC14000438.hg.1	9,31	10,58	2.42	7,20E-05	0,0097	RBM25	RNA binding motif protein 25	Coding	58517	Hs.531106
TC16001270.hg.1	6,81	8,08	2.42	0,0006	0,0269	MLKL	mixed lineage kinase domain-like	Coding	197259	Hs.119878
TC12000365.hg.1	11,99	13,27	2.42	0,0013	0,0376			Coding
TC06003678.hg.1	7,23	8,5	2.42	0,0013	0,0377			NonCoding
TC22000381.hg.1	4,27	5,54	2.42	0,0022	0,0494			Coding
TC20001005.hg.1	8,66	9,93	2.41	3,49E-05	0,0074	PSMA7	proteasome subunit alpha 7	Coding	5688	Hs.233952
TC02001000.hg.1	5,76	7,03	2.41	0,0004	0,0198	DHRS9	dehydrogenase/reductase (SDR family) member 9	Coding	10170	Hs.179608
TC02000522.hg.1	7,13	8,39	2.41	0,0007	0,0272	MRPL35	mitochondrial ribosomal protein L35	Coding	51318	Hs.433439
TC12001306.hg.1	6,79	8,06	2.41	0,0020	0,0469			Coding
TC02001866.hg.1	8,63	9,89	2.4	1,07E-05	0,0043	PNPT1	polyribonucleotide nucleotidyltransferase 1	Coding	87178	Hs.388733
TC18000017.hg.1	8,01	9,27	2.4	0,0001	0,0121	MYL12B	myosin light chain 12B	Coding	103910	Hs.464472
TC0X001315.hg.1	7,42	8,69	2.4	0,0001	0,0124	UPF3B	UPF3 regulator of nonsense transcripts homolog B (yeast)	Coding	65109	Hs.103832
TC12000761.hg.1	9,12	10,39	2.4	0,0003	0,0186	TMPO	thymopoietin	Coding	7112	Hs.11355
TC11002351.hg.1	7,42	8,68	2.4	0,0005	0,0237	IFT46	intraflagellar transport 46	Coding	56912	Hs.533738
TC04001336.hg.1	6,5	7,77	2.4	0,0007	0,0278			Coding
TC06000162.hg.1	9,38	10,64	2.4	0,0007	0,0287	HIST1H3A	histone cluster 1, H3a	Coding	8350	Hs.546315; Hs.247814; Hs.533292; Hs.591778; Hs.484990; Hs.247813; Hs.132854; Hs.443021; Hs.586261; Hs.248176; Hs.532144
TC0X002235.hg.1	7,82	9,08	2.4	0,0009	0,0319	FAM127B	family with sequence similarity 127, member B	NonCoding	26071	Hs.460924
TC11002192.hg.1	7,1	8,36	2.4	0,0010	0,0328	SLC36A4	solute carrier family 36 (proton/amino acid symporter), member 4	Coding	120103	Hs.148766
TC14001154.hg.1	7,44	8,7	2.39	8,46E-05	0,0105	WDHD1	WD repeat and HMG-box DNA binding protein 1	Coding	11169	Hs.385998
TC18000136.hg.1	11,04	12,29	2.39	0,0001	0,0117			Coding
TC13000426.hg.1	8,17	9,42	2.39	0,0003	0,0180	TFDP1	transcription factor Dp-1	Coding	7027	Hs.79353
TC01004881.hg.1	11,09	12,35	2.39	0,0004	0,0200	DHX9	DEAH (Asp-Glu-Ala-His) box helicase 9	NonCoding	1660	Hs.191518
TC01005067.hg.1	12,31	13,57	2.39	0,0005	0,0228	H3F3AP4	H3 histone, family 3A, pseudogene 4	NonCoding	440926	Hs.533624
TC14001509.hg.1	7,59	8,84	2.39	0,0005	0,0238	WARS	tryptophanyl-tRNA synthetase	Coding	7453	Hs.497599
TC02001572.hg.1	8,73	9,99	2.39	0,0009	0,0319	NOL10	nucleolar protein 10	Coding	79954	Hs.222494
TC09001578.hg.1	9,79	11,04	2.39	0,0009	0,0319	PSMB7	proteasome subunit beta 7	Coding	5695	Hs.213470
TC10001362.hg.1	10,48	11,74	2.39	0,0018	0,0447	PPA1	pyrophosphatase (inorganic) 1	Coding	5464	Hs.437403
TC01003349.hg.1	8,89	10,14	2.38	1,06E-05	0,0043	CRABP2	cellular retinoic acid binding protein 2	Coding	1382	Hs.405662
TC13000223.hg.1	7,9	9,15	2.38	8,43E-05	0,0105	CKAP2	cytoskeleton associated protein 2	Coding	26586
TC21000458.hg.1	8,98	10,23	2.38	0,0002	0,0146	PSMG1	proteasome (prosome, macropain) assembly chaperone 1	Coding	8624	Hs.473838
TC14001223.hg.1	7,37	8,62	2.38	0,0003	0,0166	GPX2	glutathione peroxidase 2	Coding	2877	Hs.2704
TC04002611.hg.1	6,19	7,44	2.38	0,0004	0,0217			NonCoding
TC07000059.hg.1	8,64	9,89	2.38	0,0005	0,0232	AIMP2	aminoacyl tRNA synthetase complex-interacting multifunctional protein 2	Coding	7965	Hs.301613
TC14001350.hg.1	8,86	10,12	2.38	0,0009	0,0315	SNW1	SNW domain containing 1	Coding	22938	Hs.445498
TC02002726.hg.1	8,13	9,38	2.38	0,0011	0,0348	IDH1	isocitrate dehydrogenase 1 (NADP+)	Coding	3417	Hs.593422
TC10002078.hg.1	8,36	9,61	2.38	0,0018	0,0453	TFAM	transcription factor A, mitochondrial	NonCoding	7019	Hs.594250
TC01001790.hg.1	8,35	9,59	2.37	4,58E-05	0,0084	SMYD2	SET and MYND domain containing 2	Coding	56950	Hs.66170
TC05003371.hg.1	5,52	6,77	2.37	0,0002	0,0158			NonCoding
TC05000352.hg.1	9,25	10,49	2.37	0,0005	0,0238	BTF3	basic transcription factor 3	Coding	689	Hs.591768
TC12000096.hg.1	7,82	9,07	2.37	0,0006	0,0252	TPI1	triosephosphate isomerase 1	Coding	7167	Hs.524219
TC15000154.hg.1	6,84	8,08	2.37	0,0009	0,0313			Coding
TC17001409.hg.1	8,41	9,65	2.37	0,0010	0,0330	DDX52	DEAD (Asp-Glu-Ala-Asp) box polypeptide 52	Coding	11056	Hs.590937
TC12000885.hg.1	6,35	7,58	2.36	1,92E-05	0,0058	OAS3	2-5-oligoadenylate synthetase 3	Coding	4940	Hs.744211; Hs.528634
TC0X000449.hg.1	4,56	5,8	2.36	0,0005	0,0248			Coding
TC01000583.hg.1	9,3	10,54	2.36	0,0007	0,0284	UQCRH	ubiquinol-cytochrome c reductase hinge protein	Coding	7388	Hs.481571
TC19000360.hg.1	14,64	15,88	2.36	0,0010	0,0333	UBA52	ubiquitin A-52 residue ribosomal protein fusion product 1	Coding	7311	Hs.5308
TC02001848.hg.1	9,02	10,26	2.36	0,0014	0,0392	PSME4	proteasome activator subunit 4	Coding	23198	Hs.413801
TC11001364.hg.1	7,27	8,51	2.35	2,20E-05	0,0060	MRPL17	mitochondrial ribosomal protein L17	Coding	63875	Hs.523456
TC05000232.hg.1	5,91	7,14	2.35	7,94E-05	0,0101	GPX8	glutathione peroxidase 8 (putative)	Coding	493869	Hs.289044
TC02002684.hg.1	8,07	9,3	2.35	0,0001	0,0122	WDR12	WD repeat domain 12	Coding	55759	Hs.73291
TC02004131.hg.1	7,89	9,12	2.35	0,0001	0,0123	FTH1P3	ferritin, heavy polypeptide 1 pseudogene 3	NonCoding	2498	Hs.658438
TC04001127.hg.1	8,05	9,28	2.35	0,0002	0,0145	RFC1	replication factor C subunit 1	Coding	5981	Hs.507475
TC14000888.hg.1	5,56	6,79	2.35	0,0011	0,0349			Coding
TC01003718.hg.1	8,25	9,48	2.35	0,0012	0,0356	CHI3L1	chitinase 3-like 1 (cartilage glycoprotein-39)	Coding	1116	Hs.382202; Hs.733359
TC12002059.hg.1	6,3	7,53	2.35	0,0015	0,0414	OASL	2-5-oligoadenylate synthetase-like	Coding	8638	Hs.118633
TC01003544.hg.1	6,71	7,94	2.35	0,0018	0,0451	MRPS14	mitochondrial ribosomal protein S14	Coding	63931	Hs.654858
TC07001998.hg.1	4,88	6,11	2.35	0,0019	0,0468			Coding
TC11000257.hg.1	7,97	9,2	2.34	1,76E-05	0,0057	PRMT3	protein arginine methyltransferase 3	Coding	10196	Hs.152337
TC16001863.hg.1	8,67	9,9	2.34	2,13E-05	0,0059			NonCoding
TC0Y000302.hg.1	5,41	6,64	2.34	0,0001	0,0127			NonCoding
TC0Y000304.hg.1	5,41	6,64	2.34	0,0001	0,0127			NonCoding
TC02003134.hg.1	10,78	12,01	2.34	0,0004	0,0218	WDR43	WD repeat domain 43	NonCoding	23160	Hs.709228
TC17001571.hg.1	9,75	10,97	2.34	0,0005	0,0236	LSM12	LSM12 homolog	Coding	124801	Hs.355570
TC06002235.hg.1	7,11	8,33	2.34	0,0007	0,0284	RMND1	required for meiotic nuclear division 1 homolog	Coding	55005	Hs.486835
TC09000149.hg.1	16,54	17,77	2.34	0,0010	0,0329	ANXA2; ANXA2P2	annexin A2; annexin A2 pseudogene 2	Coding	302; 304	Hs.511605; Hs.534301
TC11001261.hg.1	5,52	6,75	2.34	0,0011	0,0349	KRTAP5-1	keratin associated protein 5-1	Coding	387264	Hs.632147
TC08000383.hg.1	7,1	8,32	2.34	0,0019	0,0461	LYN	LYN proto-oncogene, Src family tyrosine kinase	Coding	4067	Hs.491767
TC03000774.hg.1	9,11	10,33	2.34	0,0020	0,0475	U2SURP	U2 snRNP-associated SURP domain containing	Coding	23350	Hs.596572
TC01005573.hg.1	6,52	7,74	2.33	2,51E-05	0,0064			NonCoding
TC01001563.hg.1	7,83	9,05	2.33	9,88E-05	0,0114	XPR1	xenotropic and polytropic retrovirus receptor 1	Coding	9213	Hs.227656
TC02002705.hg.1	7,18	8,4	2.33	0,0001	0,0120	KLF7	Kruppel-like factor 7 (ubiquitous)	Coding	8609	Hs.59908
TC06001301.hg.1	8,96	10,18	2.33	0,0001	0,0131	TPMT	thiopurine S-methyltransferase	Coding	7172	Hs.444319
TC0X001965.hg.1	7,95	9,17	2.33	0,0004	0,0218			NonCoding
TC17002115.hg.1	5,12	6,34	2.33	0,0008	0,0294			NonCoding
TC06000851.hg.1	7,16	8,38	2.33	0,0008	0,0298	QRSL1	glutaminyl-tRNA synthase (glutamine-hydrolyzing)-like 1	Coding	55278	Hs.406917
TC13000119.hg.1	7,58	8,8	2.33	0,0010	0,0339	RFC3	replication factor C subunit 3	Coding	5983	Hs.115474
TC11002367.hg.1	5,9	7,12	2.32	3,54E-05	0,0074			Coding
TC03001650.hg.1	8,84	10,05	2.32	9,95E-05	0,0114	ATG3	autophagy related 3	Coding	64422	Hs.477126
TC05001863.hg.1	4,8	6,01	2.32	0,0001	0,0126			Coding
TC19000458.hg.1	8,13	9,34	2.32	0,0003	0,0171	FXYD3	FXYD domain containing ion transport regulator 3	Coding	5349	Hs.301350
TC11002240.hg.1	8,52	9,73	2.32	0,0004	0,0220	DCUN1D5	DCN1, defective in cullin neddylation 1, domain containing 5	Coding	84259	Hs.503716
TC02001271.hg.1	12,07	13,29	2.32	0,0005	0,0231	XRCC5	X-ray repair complementing defective repair in Chinese hamster cells 5 (double-strand-break rejoining)	Coding	7520	Hs.388739
TC01003467.hg.1	8,44	9,66	2.32	0,0010	0,0331	TMCO1	transmembrane and coiled-coil domains 1	Coding	54499	Hs.31498
TC05001832.hg.1	10,95	12,16	2.32	0,0016	0,0423	HSPA9	heat shock 70kDa protein 9 (mortalin)	Coding	3313	Hs.184233
TC01002844.hg.1	8,92	10,12	2.31	6,81E-05	0,0095	CCBL2; RBMXL1	cysteine conjugate-beta lyase 2; RNA binding motif protein, X-linked-like 1	Coding	56267; 494115	Hs.481898
TC05000155.hg.1	8,04	9,25	2.31	0,0003	0,0187	DNAJC21	DnaJ (Hsp40) homolog, subfamily C, member 21	Coding	134218	Hs.131887
TC17001997.hg.1	6,38	7,58	2.31	0,0005	0,0244			NonCoding
TC11002474.hg.1	6,98	8,18	2.31	0,0008	0,0293	THYN1	thymocyte nuclear protein 1	Coding	29087	Hs.13645
TC03003327.hg.1	10,07	11,27	2.31	0,0009	0,0321	EMC3	ER membrane protein complex subunit 3	Coding	55831	Hs.475392
TC06002738.hg.1	10,55	11,76	2.31	0,0009	0,0323			NonCoding
TC04001130.hg.1	8,22	9,43	2.31	0,0011	0,0341	UGDH	UDP-glucose 6-dehydrogenase	Coding	7358	Hs.572518
TC17002880.hg.1	6,63	7,83	2.3	7,21E-05	0,0097	NME1; NME1-NME2	NME/NM23 nucleoside diphosphate kinase 1; NME1-NME2 readthrough	Coding	4830; 654364	Hs.463456
TC21000412.hg.1	7,59	8,79	2.3	0,0002	0,0146	GART	phosphoribosylglycinamide formyltransferase, phosphoribosylglycinamide synthetase, phosphoribosylaminoimidazole synthetase	Coding	2618	Hs.473648
TC04000095.hg.1	6,49	7,69	2.3	0,0004	0,0226	USP17L10; USP17L13	ubiquitin specific peptidase 17-like family member 10; ubiquitin specific peptidase 17-like family member 13	Coding	100287144; 100287238	Hs.741130; Hs.741127
TC17002684.hg.1	7,18	8,39	2.3	0,0007	0,0283	KPNB1	karyopherin (importin) beta 1	NonCoding	3837	Hs.532793
TC20000104.hg.1	8,65	9,85	2.3	0,0010	0,0332	SNRPB2	small nuclear ribonucleoprotein polypeptide B	Coding	6629	Hs.280378
TC12001887.hg.1	7,45	8,65	2.3	0,0020	0,0475	NUP37	nucleoporin 37kDa	Coding	79023	Hs.444276
TC17001664.hg.1	8,55	9,75	2.29	7,42E-06	0,0038	PHB	prohibitin	Coding	5245	Hs.514303
TC20001730.hg.1	6,38	7,58	2.29	4,54E-05	0,0084	C20orf24	chromosome 20 open reading frame 24	Coding	55969	Hs.584985
TC01000504.hg.1	10,23	11,42	2.29	0,0003	0,0176	CAP1	CAP, adenylate cyclase-associated protein 1 (yeast)	Coding	10487
TC02000970.hg.1	10,07	11,27	2.29	0,0006	0,0253	PSMD14	proteasome 26S subunit, non-ATPase 14	Coding	10213	Hs.740477
TC15001063.hg.1	6,32	7,52	2.29	0,0011	0,0349			Coding
TC12001752.hg.1	10,03	11,23	2.29	0,0012	0,0356	NAP1L1	nucleosome assembly protein 1-like 1	Coding	4673	Hs.524599; Hs.695185
TC12001139.hg.1	9,23	10,42	2.29	0,0018	0,0454	MRPL51	mitochondrial ribosomal protein L51	Coding	51258	Hs.55847
TC11001860.hg.1	10,4	11,59	2.28	3,20E-05	0,0072	FTH1	ferritin, heavy polypeptide 1	Coding	2495	Hs.524910; Hs.645560
TC17001873.hg.1	13,72	14,91	2.28	5,70E-05	0,0091	SUMO2	small ubiquitin-like modifier 2	Coding	6613	Hs.380973; Hs.546298
TC07002083.hg.1	7,3	8,49	2.28	0,0001	0,0120	NCAPG2	non-SMC condensin II complex subunit G2	Coding	54892	Hs.18616
TC12000762.hg.1	10,96	12,15	2.28	0,0002	0,0166	SLC25A3	solute carrier family 25 (mitochondrial carrier; phosphate carrier), member 3	Coding	5250	Hs.290404
TC07001768.hg.1	8,06	9,25	2.28	0,0008	0,0296	LINC00998	long intergenic non-protein coding RNA 998	Coding	401397	Hs.117929
TC12000270.hg.1	9,6	10,79	2.28	0,0008	0,0302	MRPS35	mitochondrial ribosomal protein S35	Coding	60488	Hs.714076
TC04001898.hg.1	6,09	7,28	2.28	0,0010	0,0337			NonCoding
TC12001722.hg.1	8	9,19	2.28	0,0017	0,0441			Coding
TC10002374.hg.1	5,59	6,77	2.27	7,02E-05	0,0096			NonCoding
TC14000055.hg.1	11,62	12,8	2.27	0,0001	0,0127	APEX1	APEX nuclease (multifunctional DNA repair enzyme) 1	Coding	328	Hs.73722
TC11000847.hg.1	7,55	8,73	2.27	0,0001	0,0130			Coding
TC02003370.hg.1	15,67	16,85	2.27	0,0004	0,0209			NonCoding
TC18000049.hg.1	9,45	10,64	2.27	0,0004	0,0217	VAPA	VAMP associated protein A	Coding	9218	Hs.165195
TC15002203.hg.1	6,21	7,39	2.27	0,0006	0,0257	MYO5A	myosin VA	NonCoding	4644	Hs.21213
TC09000584.hg.1	9,58	10,76	2.27	0,0006	0,0258	ATP6V1G1	ATPase, H+ transporting, lysosomal 13kDa, V1 subunit G1	Coding	9550	Hs.388654
TC02003412.hg.1	5,25	6,43	2.27	0,0010	0,0339			NonCoding
TC20001182.hg.1	8,13	9,32	2.27	0,0018	0,0454	FRG1BP	FSHD region gene 1 family member B, pseudogene	NonCoding	284802	Hs.653099
TC11000703.hg.1	6,89	8,07	2.26	4,43E-05	0,0084	NDUFS8; MIR4691	NADH dehydrogenase (ubiquinone) Fe-S protein 8, 23kDa (NADH-coenzyme Q reductase); microRNA 4691	Coding	4728; 100616403	Hs.90443
TC13000640.hg.1	7,8	8,98	2.26	6,14E-05	0,0093	ZC3H13	zinc finger CCCH-type containing 13	Coding	23091	Hs.136102
TC0X000783.hg.1	7,77	8,94	2.26	6,73E-05	0,0095	BRCC3	BRCA1/BRCA2-containing complex subunit 3	Coding	79184	Hs.558537
TC0X000045.hg.1	7,43	8,6	2.26	0,0001	0,0117	MSL3	male-specific lethal 3 homolog (Drosophila)	Coding	10943	Hs.655288
TC14000940.hg.1	8,34	9,52	2.26	0,0001	0,0127	PRMT5	protein arginine methyltransferase 5	Coding	10419	Hs.367854
TC09001243.hg.1	7,59	8,77	2.26	0,0002	0,0142			Coding
TC19000996.hg.1	8,31	9,48	2.26	0,0004	0,0198	POLR2E	polymerase (RNA) II (DNA directed) polypeptide E, 25kDa	Coding	5434	Hs.24301
TC01006388.hg.1	8,12	9,29	2.26	0,0005	0,0232	RBM34	RNA binding motif protein 34	Coding	23029	Hs.535224
TC01001747.hg.1	12,6	13,78	2.26	0,0007	0,0271	MIR205HG; MIR205	MIR205 host gene; microRNA 205	Coding	642587; 406988	Hs.510543
TC05002010.hg.1	7,72	8,89	2.26	0,0018	0,0450	SLU7	SLU7 homolog, splicing factor	Coding	10569	Hs.435342
TC02004935.hg.1	8,61	9,78	2.25	5,25E-05	0,0089	GPN1	GPN-loop GTPase 1	Coding	11321	Hs.18259
TC17001178.hg.1	15,04	16,22	2.25	9,57E-05	0,0112			Coding
TC02002052.hg.1	8,52	9,69	2.25	0,0001	0,0133	IMMT	inner membrane protein, mitochondrial	Coding	10989
TC02002434.hg.1	9,73	10,9	2.25	0,0011	0,0349	PRPF40A	PRP40 pre-mRNA processing factor 40 homolog A	Coding	55660	Hs.643580
TC17000280.hg.1	7,09	8,26	2.25	0,0015	0,0410			Coding
TC18000055.hg.1	4,99	6,16	2.25	0,0020	0,0475			Coding
TC01001463.hg.1	8,43	9,59	2.24	0,0003	0,0195	DCAF6	DDB1 and CUL4 associated factor 6	Coding	55827	Hs.435741
TC03000051.hg.1	6,99	8,16	2.24	0,0004	0,0213	FANCD2	Fanconi anemia complementation group D2	Coding	2177	Hs.208388
TC01000563.hg.1	6,43	7,6	2.24	0,0005	0,0236	KIF2C	kinesin family member 2C	Coding	11004	Hs.720061
TC01000116.hg.1	7,72	8,88	2.24	0,0005	0,0237	SLC25A33	solute carrier family 25 (pyrimidine nucleotide carrier), member 33	Coding	84275	Hs.568613
TC19000479.hg.1	9,92	11,09	2.24	0,0010	0,0333	COX6B1	cytochrome c oxidase subunit VIb polypeptide 1 (ubiquitous)	Coding	1340	Hs.431668
TC20000619.hg.1	7,86	9,02	2.24	0,0010	0,0338	MKKS	McKusick-Kaufman syndrome	Coding	8195	Hs.472119; Hs.741430
TC02003486.hg.1	7,88	9,05	2.24	0,0020	0,0469	GCC2	GRIP and coiled-coil domain containing 2	NonCoding	9648	Hs.436505
TC05000906.hg.1	9,7	10,87	2.24	0,0020	0,0472	CCNG1	cyclin G1	Coding	900	Hs.79101
TC01001149.hg.1	8,93	10,09	2.23	0,0001	0,0114	PPIAL4D; PPIAL4F	peptidylprolyl isomerase A (cyclophilin A)-like 4D; peptidylprolyl isomerase A (cyclophilin A)-like 4F	Coding	645142; 728945	Hs.730589; Hs.723812
TC01003149.hg.1	8,93	10,09	2.23	0,0001	0,0114	PPIAL4D; PPIAL4F	peptidylprolyl isomerase A (cyclophilin A)-like 4D; peptidylprolyl isomerase A (cyclophilin A)-like 4F	Coding	645142; 728945	Hs.730589; Hs.723812
TC08000641.hg.1	9,28	10,43	2.23	0,0002	0,0147	ATP6V1C1	ATPase, H+ transporting, lysosomal 42kDa, V1 subunit C1	Coding	528	Hs.86905
TC15000680.hg.1	6,86	8,02	2.23	0,0003	0,0181	LOC729739	peptidylprolyl isomerase A (cyclophilin A) pseudogene	Coding	729739	Hs.742028
TC21000841.hg.1	4,88	6,04	2.23	0,0004	0,0220			NonCoding
TC19001379.hg.1	8,02	9,17	2.23	0,0004	0,0220	UQCRFS1	ubiquinol-cytochrome c reductase, Rieske iron-sulfur polypeptide 1	Coding	7386	Hs.743307
TC11002307.hg.1	7,22	8,37	2.23	0,0005	0,0243	USP28	ubiquitin specific peptidase 28	Coding	57646	Hs.503891
TC19000319.hg.1	7,58	8,73	2.23	0,0007	0,0281	FAM32A	family with sequence similarity 32, member A	Coding	26017	Hs.631614
TC10001942.hg.1	5,45	6,61	2.23	0,0009	0,0319			NonCoding
TC17001724.hg.1	10,26	11,42	2.23	0,0013	0,0371	SRSF1	serine/arginine-rich splicing factor 1	Coding	6426	Hs.68714
TC06001847.hg.1	8,13	9,28	2.22	3,74E-05	0,0076			Coding
TC05001876.hg.1	6,83	7,98	2.22	5,93E-05	0,0091	LOC729080	glycine cleavage system protein H (aminomethyl carrier) pseudogene	Coding	729080	Hs.730564
TC15001248.hg.1	5,8	6,95	2.22	7,41E-05	0,0098	OIP5	Opa interacting protein 5	Coding	11339	Hs.661645
TC20000313.hg.1	6,91	8,06	2.22	0,0001	0,0125	PPIAP21	peptidylprolyl isomerase A (cyclophilin A) pseudogene 21	Coding
TC15000572.hg.1	6,38	7,53	2.22	0,0002	0,0165			Coding
TC14000141.hg.1	8,18	9,33	2.22	0,0004	0,0205	C14orf119	chromosome 14 open reading frame 119	Coding	55017	Hs.525238; Hs.735365
TC11000201.hg.1	8,09	9,24	2.22	0,0007	0,0275	PARVA	parvin, alpha	Coding	55742	Hs.432914
TC17000473.hg.1	14,16	15,31	2.22	0,0010	0,0331	RPL19	ribosomal protein L19	Coding	6143	Hs.381061
TC19002304.hg.1	6,53	7,68	2.22	0,0011	0,0349	NDUFA11	NADH dehydrogenase (ubiquinone) 1 alpha subcomplex, 11, 14.7kDa	NonCoding	126328	Hs.406062
TC12001755.hg.1	7,8	8,95	2.22	0,0012	0,0360	CSRP2	cysteine and glycine-rich protein 2	Coding	1466	Hs.530904
TC02002377.hg.1	8,93	10,08	2.22	0,0012	0,0365	DARS	aspartyl-tRNA synthetase	Coding	1615	Hs.503787
TC13000111.hg.1	6,32	7,48	2.22	0,0016	0,0428	BRCA2	breast cancer 2, early onset	Coding	675	Hs.34012
TC12003078.hg.1	7,7	8,86	2.22	0,0021	0,0492	MMAB	methylmalonic aciduria (cobalamin deficiency) cblB type	NonCoding	326625	Hs.12106
TC07000160.hg.1	9,31	10,45	2.21	3,56E-05	0,0074	CBX3	chromobox homolog 3	Coding	11335	Hs.381189
TC10001636.hg.1	7,93	9,07	2.21	0,0001	0,0120	OBFC1	oligonucleotide/oligosaccharide-binding fold containing 1	Coding	79991	Hs.62314
TC14001732.hg.1	10,27	11,41	2.21	0,0006	0,0258	CHURC1	churchill domain containing 1	NonCoding	91612	Hs.731537
TC14000605.hg.1	12,21	13,35	2.21	0,0015	0,0416	PAPOLA	poly(A) polymerase alpha	Coding	10914	Hs.253726
TC08000766.hg.1	7,17	8,32	2.21	0,0020	0,0470			Coding
TC07001654.hg.1	7,89	9,03	2.2	3,81E-05	0,0076	MCM7	minichromosome maintenance complex component 7	Coding	4176	Hs.438720
TC09000519.hg.1	8	9,14	2.2	7,76E-05	0,0101	RNF20	ring finger protein 20, E3 ubiquitin protein ligase	Coding	56254	Hs.729085
TC01003889.hg.1	8,42	9,56	2.2	8,73E-05	0,0107	ENAH	enabled homolog (Drosophila)	Coding	55740	Hs.497893
TC12000988.hg.1	13,14	14,28	2.2	0,0001	0,0127	TMED2	transmembrane p24 trafficking protein 2	Coding	10959	Hs.733403
TC01000245.hg.1	7,93	9,07	2.2	0,0001	0,0130	MRTO4	MRT4 homolog, ribosome maturation factor	Coding	51154	Hs.463797
TC04002468.hg.1	8,14	9,28	2.2	0,0002	0,0139			NonCoding
TC16001031.hg.1	8,21	9,35	2.2	0,0003	0,0170	DCTPP1	dCTP pyrophosphatase 1	Coding	79077	Hs.632191
TC10002743.hg.1	6,7	7,84	2.2	0,0004	0,0223			NonCoding
TC01003392.hg.1	8,64	9,77	2.2	0,0006	0,0250	TAGLN2	transgelin 2	Coding	8407	Hs.517168
TC17000016.hg.1	9,75	10,88	2.2	0,0006	0,0252	RPA1	replication protein A1	Coding	6117	Hs.461925
TC04000121.hg.1	4,37	5,51	2.2	0,0010	0,0339			Coding
TC11003455.hg.1	8,18	9,32	2.2	0,0011	0,0342	SDHAF2	succinate dehydrogenase complex assembly factor 2	Coding	54949	Hs.313247
TC05000956.hg.1	13,35	14,48	2.2	0,0013	0,0375	ATP6V0E1	ATPase, H+ transporting, lysosomal 9kDa, V0 subunit e1	Coding	8992	Hs.484188
TC0X000210.hg.1	6,85	7,99	2.2	0,0017	0,0443	RPL19P20	ribosomal protein L19 pseudogene 20	Coding
TC20001081.hg.1	11,25	12,38	2.19	5,82E-05	0,0091			NonCoding
TC07000524.hg.1	7,98	9,11	2.19	0,0002	0,0161	DBF4	DBF4 zinc finger	Coding	10926	Hs.485380
TC14001184.hg.1	8,15	9,28	2.19	0,0006	0,0251	DHRS7	dehydrogenase/reductase (SDR family) member 7	Coding	51635	Hs.59719
TC18000178.hg.1	6,25	7,38	2.19	0,0006	0,0267	SKA1	spindle and kinetochore associated complex subunit 1	Coding	220134	Hs.134726
TC05002774.hg.1	11,78	12,91	2.19	0,0008	0,0306	HNRNPAB	heterogeneous nuclear ribonucleoprotein A/B	NonCoding	3182	Hs.591731
TC16000189.hg.1	7,23	8,37	2.19	0,0010	0,0336	MPV17L	MPV17 mitochondrial membrane protein-like	Coding	255027	Hs.720673
TC02000592.hg.1	7,29	8,42	2.19	0,0015	0,0413	COX5B	cytochrome c oxidase subunit Vb	Coding	1329	Hs.1342
TC01001756.hg.1	7,9	9,02	2.18	0,0001	0,0124			Coding
TC12000974.hg.1	7,79	8,92	2.18	0,0001	0,0127	KNTC1	kinetochore associated 1	Coding	9735	Hs.300559
TC01001146.hg.1	8,33	9,46	2.18	0,0002	0,0136	PPIAL4E	peptidylprolyl isomerase A (cyclophilin A)-like 4E	Coding	730262	Hs.719884
TC01003287.hg.1	7,37	8,49	2.18	0,0002	0,0151	TPM3	tropomyosin 3	Coding	7170
TC17002900.hg.1	8,6	9,73	2.18	0,0003	0,0173	SMARCE1	SWI/SNF related, matrix associated, actin dependent regulator of chromatin, subfamily e, member 1	Coding	6605	Hs.743978
TC06000905.hg.1	6,21	7,33	2.18	0,0003	0,0186			Coding
TC09002202.hg.1	5,54	6,66	2.18	0,0004	0,0207			NonCoding
TC01005331.hg.1	9,5	10,63	2.18	0,0004	0,0218	SRSF10	serine/arginine-rich splicing factor 10	NonCoding	10772	Hs.3530
TC09001333.hg.1	7,39	8,51	2.18	0,0007	0,0273	NOL8	nucleolar protein 8	Coding	55035	Hs.442199
TC11001855.hg.1	8,8	9,93	2.18	0,0007	0,0287			Coding
TC05000299.hg.1	7,16	8,29	2.18	0,0013	0,0382	CENPH	centromere protein H	Coding	64946	Hs.631967
TC04000645.hg.1	7,23	8,35	2.17	3,32E-05	0,0073	PLK4	polo-like kinase 4	Coding	10733	Hs.172052
TC04000485.hg.1	6,02	7,14	2.17	0,0003	0,0186	HERC5	HECT and RLD domain containing E3 ubiquitin protein ligase 5	Coding	51191	Hs.26663
TC0Y000263.hg.1	5,26	6,38	2.17	0,0003	0,0193	NLGN4Y	neuroligin 4, Y-linked	NonCoding	22829	Hs.439199
TC03001227.hg.1	6,65	7,77	2.17	0,0007	0,0273	SGOL1	shugoshin-like 1 (S. pombe)	Coding	151648	Hs.105153
TC02002504.hg.1	7,02	8,14	2.17	0,0007	0,0278	STK39	serine threonine kinase 39	Coding	27347	Hs.276271
TC0X000495.hg.1	7,66	8,78	2.17	0,0015	0,0411	WBP5	WW domain binding protein 5	Coding	51186	Hs.533287
TC10002322.hg.1	9,82	10,94	2.17	0,0016	0,0421	FAM45B	family with sequence similarity 45, member A pseudogene	NonCoding	55855	Hs.567120
TC10001626.hg.1	8,54	9,66	2.16	0,0002	0,0166	NT5C2	5-nucleotidase, cytosolic II	Coding	22978	Hs.97439
TC02005024.hg.1	9,18	10,29	2.16	0,0004	0,0215	DPY30	dpy-30 histone methyltransferase complex regulatory subunit	Coding	84661	Hs.531788
TC01003751.hg.1	10,75	11,87	2.16	0,0007	0,0278	NUCKS1	nuclear casein kinase and cyclin-dependent kinase substrate 1	Coding	64710	Hs.213061; Hs.744865
TC12003263.hg.1	8,57	9,68	2.16	0,0011	0,0354	ZNF664	zinc finger protein 664	Coding	144348	Hs.524828
TC17001346.hg.1	7,8	8,91	2.16	0,0012	0,0359	UTP6	UTP6, small subunit (SSU) processome component, homolog (yeast)	Coding	55813	Hs.589862
TC02001742.hg.1	8,88	9,98	2.15	5,50E-05	0,0090	PRKD3	protein kinase D3	Coding	23683	Hs.660757
TC05001498.hg.1	10,71	11,82	2.15	9,44E-05	0,0112			Coding
TC06000987.hg.1	7,15	8,26	2.15	0,0005	0,0238			Coding
TC04000510.hg.1	7,93	9,03	2.15	0,0005	0,0238	RAP1GDS1	RAP1, GTP-GDP dissociation stimulator 1	Coding	5910
TC12001489.hg.1	8,02	9,12	2.15	0,0009	0,0312	RACGAP1	Rac GTPase activating protein 1	Coding	29127	Hs.505469
TC15002760.hg.1	7,95	9,06	2.15	0,0010	0,0330	ARHGAP11B	Rho GTPase activating protein 11B	Coding	89839	Hs.659621; Hs.668950; Hs.739267
TC08002599.hg.1	10,38	11,48	2.15	0,0012	0,0365	FNTA	farnesyltransferase, CAAX box, alpha	Coding	2339	Hs.370312
TC07000892.hg.1	8,36	9,47	2.15	0,0016	0,0423	SSBP1	single-stranded DNA binding protein 1, mitochondrial	Coding	6742	Hs.490394
TC08001584.hg.1	7,53	8,62	2.14	0,0003	0,0172	ATAD2	ATPase family, AAA domain containing 2	Coding	29028	Hs.370834
TC12001860.hg.1	7,54	8,64	2.14	0,0003	0,0181			Coding
TC11001795.hg.1	8,67	9,77	2.14	0,0006	0,0267	UBE2L6	ubiquitin-conjugating enzyme E2L 6	Coding	9246	Hs.425777
TC01001667.hg.1	7,98	9,08	2.14	0,0007	0,0289	TIMM17A	translocase of inner mitochondrial membrane 17 homolog A (yeast)	Coding	10440	Hs.20716
TC6_apd_hap1000122.hg.1	7,09	8,18	2.14	0,0011	0,0352	PSMB9	proteasome subunit beta 9	Coding	5698	Hs.654585
TC17002479.hg.1	6,8	7,89	2.13	4,57E-05	0,0084	MYH10	myosin, heavy chain 10, non-muscle	NonCoding	4628	Hs.16355
TC05001189.hg.1	10,21	11,3	2.13	5,03E-05	0,0087			Coding
TC13000435.hg.1	8,85	9,94	2.13	0,0001	0,0123	CDC16	cell division cycle 16	Coding	8881	Hs.374127
TC0X000743.hg.1	7,87	8,96	2.13	0,0002	0,0158	NSDHL	NAD(P) dependent steroid dehydrogenase-like	Coding	50814	Hs.57698
TC10002924.hg.1	7,14	8,23	2.13	0,0004	0,0217	AKR1C1	aldo-keto reductase family 1, member C1	Coding	1645	Hs.460260
TC19000672.hg.1	9,33	10,42	2.13	0,0007	0,0271	SAE1	SUMO1 activating enzyme subunit 1	Coding	10055	Hs.515500
TC17000495.hg.1	6,58	7,67	2.13	0,0009	0,0320	CDC6	cell division cycle 6	Coding	990	Hs.405958
TC01002584.hg.1	7,92	9,01	2.13	0,0010	0,0327	MED8	mediator complex subunit 8	Coding	112950	Hs.301756
TC07003346.hg.1	7,13	8,22	2.13	0,0010	0,0329	PRSS2; PRSS3P2	protease, serine, 2 (trypsin 2); protease, serine 3 pseudogene 2	Coding	5645; 154754	Hs.726742; Hs.728780
TC03001702.hg.1	6,66	7,75	2.13	0,0010	0,0333	CCDC58	coiled-coil domain containing 58	Coding	131076	Hs.220594
TC17001295.hg.1	9,14	10,23	2.13	0,0010	0,0339	POLDIP2	polymerase (DNA-directed), delta interacting protein 2	Coding	26073	Hs.241543
TC6_mcf_hap5000202.hg.1	7,05	8,14	2.13	0,0011	0,0349	PSMB9	proteasome subunit beta 9	Coding	5698	Hs.654585
TC6_ssto_hap7000193.hg.1	7,05	8,14	2.13	0,0011	0,0349	PSMB9	proteasome subunit beta 9	Coding	5698	Hs.654585
TC06001205.hg.1	6,68	7,77	2.13	0,0019	0,0461			Coding
TC20000063.hg.1	8,22	9,3	2.12	4,99E-05	0,0087	MCM8	minichromosome maintenance 8 homologous recombination repair factor	Coding	84515	Hs.597484
TC17000801.hg.1	8,43	9,51	2.12	0,0001	0,0119	AMZ2	archaelysin family metallopeptidase 2	Coding	51321	Hs.293560
TC07000838.hg.1	7,07	8,15	2.12	0,0001	0,0120	CALD1	caldesmon 1	Coding	800
TC05001510.hg.1	7,76	8,85	2.12	0,0001	0,0127	TBCA	tubulin folding cofactor A	Coding	6902	Hs.291212
TC02000617.hg.1	7,86	8,94	2.12	0,0002	0,0154	MAP4K4	mitogen-activated protein kinase kinase kinase kinase 4	Coding	9448
TC04001047.hg.1	7,6	8,68	2.12	0,0002	0,0161	BOD1L1	biorientation of chromosomes in cell division 1-like 1	Coding	259282	Hs.744935
TC11000467.hg.1	6,55	7,63	2.12	0,0004	0,0218	SERPING1	serpin peptidase inhibitor, clade G (C1 inhibitor), member 1	Coding	710	Hs.384598
TC10002925.hg.1	6,56	7,64	2.12	0,0005	0,0229	AKR1C3	aldo-keto reductase family 1, member C3	Coding	8644	Hs.78183
TC03002809.hg.1	5,8	6,88	2.12	0,0007	0,0286			NonCoding
TC06004046.hg.1	6,51	7,59	2.12	0,0008	0,0294			NonCoding
TC04002811.hg.1	7,69	8,77	2.12	0,0011	0,0343			NonCoding
TC03001866.hg.1	7,15	8,24	2.12	0,0012	0,0368	PLOD2	procollagen-lysine, 2-oxoglutarate 5-dioxygenase 2	Coding	5352	Hs.477866
TC08000374.hg.1	8	9,09	2.12	0,0013	0,0374	MRPL15	mitochondrial ribosomal protein L15	Coding	29088	Hs.18349
TC19001010.hg.1	6,03	7,11	2.12	0,0020	0,0470	UQCR11	ubiquinol-cytochrome c reductase, complex III subunit XI	Coding	10975	Hs.8372
TC05001392.hg.1	6,54	7,61	2.11	0,0003	0,0181	DEPDC1B	DEP domain containing 1B	Coding	55789	Hs.482233
TC03003098.hg.1	8,82	9,9	2.11	0,0003	0,0197	TOPBP1	topoisomerase (DNA) II binding protein 1	NonCoding	11073	Hs.593379
TC05002295.hg.1	6,43	7,51	2.11	0,0004	0,0215			NonCoding
TC05003091.hg.1	10,83	11,91	2.11	0,0007	0,0283			NonCoding
TC09000933.hg.1	7,81	8,88	2.11	0,0008	0,0292	HAUS6	HAUS augmin like complex subunit 6	Coding	54801	Hs.533468
TC13001569.hg.1	9,28	10,36	2.11	0,0009	0,0318	DIS3	DIS3 homolog, exosome endoribonuclease and 3-5 exoribonuclease	NonCoding	22894	Hs.744104
TC22001422.hg.1	10,54	11,61	2.1	7,09E-05	0,0097	DRG1	developmentally regulated GTP binding protein 1	Coding	4733	Hs.115242
TC0Y000036.hg.1	5,71	6,78	2.1	0,0002	0,0133	TSPY3; TSPY4; TSPY1	testis specific protein, Y-linked 3; testis specific protein, Y-linked 4; testis specific protein, Y-linked 1	Coding	728137; 728395; 7258	Hs.730364; Hs.556121; Hs.647493
TC16000548.hg.1	9,57	10,64	2.1	0,0002	0,0140	NUTF2	nuclear transport factor 2	Coding	10204	Hs.356630
TC13000963.hg.1	7,25	8,32	2.1	0,0002	0,0154	NUS1P3	NUS1 dehydrodolichyl diphosphate synthase subunit pseudogene 3	NonCoding	11049	Hs.525826
TC07000398.hg.1	8,67	9,74	2.1	0,0002	0,0155	CCT6P1	chaperonin containing TCP1, subunit 6 (zeta) pseudogene 1	Coding	643253	Hs.488399
TC02002853.hg.1	6,63	7,71	2.1	0,0004	0,0216	SP110	SP110 nuclear body protein	Coding	3431	Hs.145150
TC01001297.hg.1	7,63	8,7	2.1	0,0005	0,0230	MTX1	metaxin 1	Coding	4580	Hs.490874
TC16001930.hg.1	8,39	9,46	2.1	0,0009	0,0322	FAM96B	family with sequence similarity 96, member B	NonCoding	51647	Hs.9825
TC07003326.hg.1	7,12	8,19	2.1	0,0012	0,0366	GBAS	glioblastoma amplified sequence	Coding	2631	Hs.591069
TC20000216.hg.1	10,23	11,31	2.1	0,0014	0,0390	MAPRE1	microtubule-associated protein, RP/EB family, member 1	Coding	22919	Hs.472437
TC11001557.hg.1	7,69	8,76	2.1	0,0016	0,0421	COMMD9	COMM domain containing 9	Coding	29099	Hs.279836
TC01006221.hg.1	7,25	8,32	2.1	0,0018	0,0449	MT1HL1	metallothionein 1H-like 1	NonCoding	645745	Hs.632513
TC0X000475.hg.1	6,35	7,41	2.09	9,67E-05	0,0113	CENPI	centromere protein I	Coding	2491	Hs.348920; Hs.737663
TC01005497.hg.1	9,59	10,66	2.09	0,0004	0,0203	NDC1	NDC1 transmembrane nucleoporin	NonCoding	55706	Hs.476525
TC12003278.hg.1	8,03	9,1	2.09	0,0004	0,0219	SARNP	SAP domain containing ribonucleoprotein	Coding	84324	Hs.505676
TC18000041.hg.1	8,94	10,01	2.09	0,0007	0,0274	NDUFV2	NADH dehydrogenase (ubiquinone) flavoprotein 2, 24kDa	Coding	4729	Hs.464572
TC0Y000248.hg.1	5,32	6,39	2.09	0,0007	0,0283			NonCoding
TC13001079.hg.1	5,82	6,87	2.08	0,0002	0,0140			NonCoding
TC07000248.hg.1	7,05	8,11	2.08	0,0011	0,0342	YAE1D1	Yae1 domain containing 1	Coding	57002	Hs.83313
TC08000083.hg.1	6,9	7,96	2.08	0,0011	0,0350	RPL19P13	ribosomal protein L19 pseudogene 13	Coding
TC10000266.hg.1	9,32	10,38	2.08	0,0011	0,0352	BMS1	BMS1 ribosome biogenesis factor	Coding	9790	Hs.10848
TC22001456.hg.1	8,38	9,44	2.08	0,0013	0,0374	MIF	macrophage migration inhibitory factor (glycosylation-inhibiting factor)	Coding	4282	Hs.407995
TC16000665.hg.1	11,6	12,66	2.08	0,0013	0,0383	COX4I1	cytochrome c oxidase subunit IV isoform 1	Coding	1327	Hs.433419
TC07000147.hg.1	6,91	7,96	2.08	0,0015	0,0415			Coding
TC11001835.hg.1	6,78	7,83	2.08	0,0018	0,0446	MRPL16	mitochondrial ribosomal protein L16	Coding	54948	Hs.530734
TC16000490.hg.1	7,25	8,3	2.07	0,0002	0,0139	COQ9	coenzyme Q9	Coding	57017	Hs.513632
TC0Y000367.hg.1	5,72	6,78	2.07	0,0004	0,0221	TSPY3; TSPY1; TSPY10; TSPY2	testis specific protein, Y-linked 3; testis specific protein, Y-linked 1; testis specific protein, Y-linked 10; testis specific protein, Y-linked 2	Coding	728137; 7258; 100289087; 64591	Hs.730364; Hs.556121; Hs.647493; Hs.646249
TC02005014.hg.1	7,32	8,37	2.07	0,0006	0,0269	UBE2F	ubiquitin-conjugating enzyme E2F (putative)	Coding	140739	Hs.471785
TC01004739.hg.1	8,01	9,06	2.07	0,0007	0,0286	SCNM1	sodium channel modifier 1	NonCoding	79005	Hs.732060
TC12002571.hg.1	9,28	10,33	2.07	0,0010	0,0335	PTPN11	protein tyrosine phosphatase, non-receptor type 11	NonCoding	5781	Hs.506852
TC08001546.hg.1	9,45	10,5	2.07	0,0013	0,0386	RAD21; MIR3610	RAD21 cohesin complex component; microRNA 3610	Coding	5885; 100500914	Hs.81848
TC19001555.hg.1	8,97	10,02	2.07	0,0014	0,0391	EXOSC5	exosome component 5	Coding	56915	Hs.283741
TC02000514.hg.1	7,07	8,12	2.07	0,0016	0,0421	RNF181	ring finger protein 181	Coding	51255	Hs.356187
TC06002035.hg.1	7,01	8,06	2.06	7,45E-05	0,0099	HDAC2	histone deacetylase 2	Coding	3066	Hs.3352
TC0Y000038.hg.1	5,57	6,62	2.06	0,0002	0,0133	TSPY3; TSPY1	testis specific protein, Y-linked 3; testis specific protein, Y-linked 1	Coding	728137; 7258	Hs.730364; Hs.556121; Hs.647493
TC11001738.hg.1	8,47	9,52	2.06	0,0002	0,0134	PSMC3	proteasome 26S subunit, ATPase 3	Coding	5702	Hs.250758
TC17000347.hg.1	8,03	9,07	2.06	0,0002	0,0154	NSRP1; MIR423	nuclear speckle splicing regulatory protein 1; microRNA 423	Coding	84081; 494335	Hs.462663
TC01005798.hg.1	5,16	6,2	2.06	0,0018	0,0446			NonCoding
TC02004507.hg.1	7,49	8,53	2.06	0,0018	0,0453			NonCoding
TC15000704.hg.1	9,25	10,29	2.05	5,34E-05	0,0090	UBE2Q2	ubiquitin-conjugating enzyme E2Q family member 2	Coding	92912	Hs.23033
TC03001535.hg.1	7,7	8,73	2.05	0,0001	0,0122	EOGT	EGF domain-specific O-linked N-acetylglucosamine (GlcNAc) transferase	Coding	285203	Hs.518059
TC01001385.hg.1	10,58	11,62	2.05	0,0002	0,0136	SDHC	succinate dehydrogenase complex, subunit C, integral membrane protein, 15kDa	Coding	6391	Hs.444472
TC0X000603.hg.1	7,58	8,62	2.05	0,0002	0,0138	RP5-931E15.2		Coding
TC07000782.hg.1	9,49	10,52	2.05	0,0003	0,0182	CALU	calumenin	Coding	813	Hs.743262
TC0Y000353.hg.1	6,28	7,31	2.05	0,0003	0,0192	TXLNGY	taxilin gamma pseudogene, Y-linked	Coding	246126	Hs.522863
TC0Y000363.hg.1	5,51	6,54	2.05	0,0004	0,0217	TSPY3; TSPY1; TSPY4	testis specific protein, Y-linked 3; testis specific protein, Y-linked 1; testis specific protein, Y-linked 4	Coding	728137; 7258; 728395	Hs.730364; Hs.556121; Hs.647493
TC14001085.hg.1	8,27	9,31	2.05	0,0008	0,0294	MIS18BP1	MIS18 binding protein 1	Coding	55320	Hs.732769
TC02004814.hg.1	6,93	7,97	2.05	0,0008	0,0307			NonCoding
TC07001355.hg.1	7,36	8,39	2.05	0,0009	0,0313	IGFBP3	insulin like growth factor binding protein 3	Coding	3486	Hs.450230
TC09001875.hg.1	16,69	17,72	2.05	0,0010	0,0330	ANXA2P2	annexin A2 pseudogene 2	NonCoding	304	Hs.534301
TC06001239.hg.1	7,27	8,3	2.05	0,0010	0,0333	RPP40	ribonuclease P/MRP 40kDa subunit	Coding	10799	Hs.511756
TC08002356.hg.1	6,33	7,36	2.05	0,0010	0,0338	PDE7A	phosphodiesterase 7A	NonCoding	5150	Hs.527119
TC01002892.hg.1	7,65	8,68	2.05	0,0013	0,0376	ALG14	ALG14, UDP-N-acetylglucosaminyltransferase subunit	Coding	199857	Hs.408927
TC01006162.hg.1	9,34	10,37	2.05	0,0013	0,0384			NonCoding
TC17001279.hg.1	5,13	6,17	2.05	0,0014	0,0387			Coding
TC13000701.hg.1	6,53	7,57	2.05	0,0019	0,0456	DIAPH3	diaphanous-related formin 3	Coding	81624	Hs.283127
TC22000092.hg.1	8,37	9,41	2.05	0,0020	0,0477	UBE2L3	ubiquitin conjugating enzyme E2L 3	Coding	7332	Hs.108104
TC01001461.hg.1	8,35	9,37	2.04	0,0002	0,0158	MPZL1	myelin protein zero-like 1	Coding	9019	Hs.493919
TC12000991.hg.1	9,14	10,17	2.04	0,0003	0,0190	GTF2H3	general transcription factor IIH subunit 3	Coding	2967	Hs.355348
TC0Y000364.hg.1	5,8	6,83	2.04	0,0005	0,0236	TSPY3; TSPY1	testis specific protein, Y-linked 3; testis specific protein, Y-linked 1	Coding	728137; 7258	Hs.730364; Hs.556121; Hs.647493
TC09000502.hg.1	7,89	8,92	2.04	0,0005	0,0243	SEC61B	Sec61 translocon beta subunit	Coding	10952	Hs.191887
TC03000725.hg.1	7,33	8,36	2.04	0,0012	0,0360	SRPRB	signal recognition particle receptor, B subunit	Coding	58477	Hs.12152
TC08001218.hg.1	10,78	11,81	2.04	0,0012	0,0367	LYPLA1	lysophospholipase I	Coding	10434	Hs.744046
TC08002386.hg.1	6,53	7,55	2.03	6,72E-05	0,0095			NonCoding
TC01001033.hg.1	8,33	9,36	2.03	0,0001	0,0126	WDR3	WD repeat domain 3	Coding	10885	Hs.310809
TC02001524.hg.1	7,32	8,34	2.03	0,0002	0,0158	ADI1	acireductone dioxygenase 1	Coding	55256	Hs.502773
TC19000279.hg.1	5,77	6,79	2.03	0,0004	0,0207	UCA1	urothelial cancer associated 1 (non-protein coding)	Coding	652995	Hs.644234
TC07003366.hg.1	6,88	7,9	2.03	0,0006	0,0258	ATP5J2	ATP synthase, H+ transporting, mitochondrial Fo complex subunit F2	Coding	9551
TC03000037.hg.1	7,79	8,81	2.03	0,0006	0,0262	THUMPD3	THUMP domain containing 3	Coding	25917	Hs.443081
TC0Y000018.hg.1	4,86	5,88	2.03	0,0007	0,0272	LINC00278	long intergenic non-protein coding RNA 278	Coding	100873962	Hs.267256
TC08002227.hg.1	4,75	5,77	2.03	0,0016	0,0419			NonCoding
TC11002226.hg.1	12,28	13,3	2.03	0,0022	0,0495	TMEM123	transmembrane protein 123	Coding	114908	Hs.503709
TC0X000251.hg.1	7,85	8,86	2.02	6,84E-05	0,0095	FTSJ1	FtsJ RNA methyltransferase homolog 1 (E. coli)	Coding	24140	Hs.23170
TC0Y000030.hg.1	6,75	7,77	2.02	0,0001	0,0116	PRKY	protein kinase, Y-linked, pseudogene	Coding	5616	Hs.584730
TC19002220.hg.1	7,02	8,04	2.02	0,0001	0,0123			NonCoding
TC11001981.hg.1	9,43	10,44	2.02	0,0001	0,0126	PPP1CA	protein phosphatase 1, catalytic subunit, alpha isozyme	Coding	5499	Hs.183994
TC14000915.hg.1	12,65	13,66	2.02	0,0002	0,0142	HNRNPC	heterogeneous nuclear ribonucleoprotein C (C1/C2)	Coding	3183
TC04001719.hg.1	6,72	7,74	2.02	0,0003	0,0166	DDX60L	DEAD (Asp-Glu-Ala-Asp) box polypeptide 60-like	Coding	91351	Hs.535011
TC18000539.hg.1	8,86	9,88	2.02	0,0003	0,0181	HMGN1P30	high mobility group nucleosome binding domain 1 pseudogene 30	Coding
TC01004267.hg.1	7,64	8,66	2.02	0,0003	0,0187	RCC1	regulator of chromosome condensation 1	NonCoding	1104	Hs.469723
TC07002379.hg.1	7,99	9,01	2.02	0,0003	0,0193			NonCoding
TC06003247.hg.1	6,51	7,52	2.02	0,0005	0,0241			NonCoding
TC20000564.hg.1	8,99	10	2.02	0,0007	0,0275			Coding
TC01002736.hg.1	8,23	9,25	2.02	0,0007	0,0276	CFL1P3	cofilin 1 (non-muscle) pseudogene 3	Coding
TC01002553.hg.1	8,85	9,87	2.02	0,0010	0,0336	PPT1	palmitoyl-protein thioesterase 1	Coding	5538	Hs.3873
TC06001065.hg.1	6,68	7,69	2.02	0,0010	0,0337	RAB32	RAB32, member RAS oncogene family	Coding	10981	Hs.287714
TC05002382.hg.1	7,69	8,7	2.02	0,0011	0,0342	SKIV2L2	superkiller viralicidic activity 2-like 2 (S. cerevisiae)	NonCoding	23517	Hs.274531
TC07002638.hg.1	7,51	8,53	2.02	0,0013	0,0377	PRSS3P2	protease, serine 3 pseudogene 2	NonCoding	154754	Hs.728780
TC11000597.hg.1	8,6	9,61	2.02	0,0015	0,0410	PRDX5	peroxiredoxin 5	Coding	25824	Hs.502823
TC0X000779.hg.1	8,53	9,54	2.01	4,81E-05	0,0085	DKC1; SNORA36A; SNORA56	dyskeratosis congenita 1, dyskerin; small nucleolar RNA, H/ACA box 36A; small nucleolar RNA, H/ACA box 56	Coding	1736; 677817; 677835	Hs.4747; Hs.689704; Hs.745526
TC21000154.hg.1	7,32	8,33	2.01	0,0002	0,0148	CHAF1B	chromatin assembly factor 1, subunit B (p60)	Coding	8208	Hs.75238
TC20000780.hg.1	7,25	8,26	2.01	0,0006	0,0258	AHCY	adenosylhomocysteinase	Coding	191	Hs.388004
TC09000697.hg.1	11,92	12,93	2.01	0,0006	0,0262	SET	SET nuclear proto-oncogene	Coding	6418	Hs.436687
TC0X000064.hg.1	8,8	9,81	2.01	0,0013	0,0373			Coding
TC02000395.hg.1	7,67	8,67	2	0,0001	0,0126	PNO1	partner of NOB1 homolog	Coding	56902	Hs.262858
TC01001280.hg.1	7,46	8,46	2	0,0003	0,0177	CKS1B	CDC28 protein kinase regulatory subunit 1B	Coding	1163	Hs.374378
TC13000570.hg.1	7,14	8,14	2	0,0005	0,0227	ALG5	ALG5, dolichyl-phosphate beta-glucosyltransferase	Coding	29880	Hs.507769
TC12001613.hg.1	9,88	10,88	2	0,0005	0,0230	NACA	nascent polypeptide-associated complex alpha subunit	Coding	4666	Hs.505735
TC05001785.hg.1	8,91	9,91	2	0,0010	0,0338	VDAC1	voltage-dependent anion channel 1	Coding	7416	Hs.519320
TC01000838.hg.1	5,85	4,85	-2	0,0005	0,0245			Coding
TC11000388.hg.1	7,32	6,32	-2	0,0009	0,0319	CRY2	cryptochrome circadian clock 2	Coding	1408	Hs.532491
TC02004544.hg.1	11,45	10,44	-2	0,0020	0,0477	CLASP1	cytoplasmic linker associated protein 1	NonCoding	23332	Hs.469840
TC08001500.hg.1	9,56	8,56	-2	0,0021	0,0479	KLF10	Kruppel-like factor 10	Coding	7071	Hs.435001
TC17002705.hg.1	5,28	4,27	-2.01	6,71E-05	0,0095			NonCoding		Hs.686937
TC06001905.hg.1	6,14	5,13	-2.01	0,0002	0,0162			Coding
TC02000696.hg.1	6,04	5,03	-2.01	0,0003	0,0174	BCL2L11	BCL2-like 11 (apoptosis facilitator)	Coding	10018	Hs.469658; Hs.737004
TC09000425.hg.1	4,35	3,34	-2.01	0,0004	0,0213			Coding
TC17000266.hg.1	5,8	4,8	-2.01	0,0005	0,0238			Coding
TC17000599.hg.1	10,65	9,64	-2.01	0,0016	0,0421	LRRC37A2; LRRC37A	leucine rich repeat containing 37, member A2; leucine rich repeat containing 37A	Coding	474170; 9884	Hs.646568; Hs.579108
TC08002486.hg.1	7,72	6,71	-2.02	0,0001	0,0114			NonCoding		Hs.655748
TC13000085.hg.1	10,94	9,93	-2.02	0,0003	0,0166	PAN3	PAN3 poly(A) specific ribonuclease subunit	Coding	255967	Hs.645015
TC07000387.hg.1	8	6,99	-2.02	0,0003	0,0183	ZNF273; ZNF479	zinc finger protein 273; zinc finger protein 479	Coding	10793; 90827	Hs.520889; Hs.616660; Hs.737272
TC01005717.hg.1	8,41	7,4	-2.02	0,0005	0,0230	RSBN1	round spermatid basic protein 1	NonCoding	54665	Hs.486285
TC0X000188.hg.1	9,68	8,67	-2.02	0,0015	0,0416			Coding
TC02003207.hg.1	6,11	5,1	-2.02	0,0017	0,0438			NonCoding
TC01004886.hg.1	5,77	4,75	-2.02	0,0022	0,0499			NonCoding		Hs.679814
TC02004238.hg.1	7,05	6,03	-2.03	0,0003	0,0166			NonCoding
TC20001057.hg.1	7,88	6,85	-2.03	0,0004	0,0204			NonCoding
TC05000270.hg.1	8,57	7,55	-2.03	0,0005	0,0229	RNF180	ring finger protein 180	Coding	285671	Hs.657843
TC03002723.hg.1	7,84	6,82	-2.03	0,0013	0,0380			NonCoding
TC01004606.hg.1	7,02	6	-2.03	0,0019	0,0461			NonCoding
TC19000275.hg.1	8,02	7	-2.03	0,0021	0,0493	CYP4F12	cytochrome P450, family 4, subfamily F, polypeptide 12	Coding	66002	Hs.131459
TC11002680.hg.1	9,76	8,73	-2.04	9,16E-05	0,0110			NonCoding
TC14000976.hg.1	8,43	7,4	-2.04	0,0006	0,0270			Coding
TC0X000984.hg.1	6,33	5,3	-2.04	0,0010	0,0336			Coding
TC19002511.hg.1	8,09	7,06	-2.04	0,0018	0,0453			NonCoding
TC01006036.hg.1	7,7	6,67	-2.05	0,0016	0,0421	TNNT2	troponin T type 2 (cardiac)	NonCoding	7139	Hs.533613
TC05001787.hg.1	5,65	4,62	-2.05	0,0017	0,0439			Coding
TC08001582.hg.1	6,54	5,5	-2.06	0,0002	0,0148			Coding
TC0X001161.hg.1	5,07	4,03	-2.06	0,0013	0,0371	MIR374A	microRNA 374a	Coding	442919
TC17000360.hg.1	7,98	6,94	-2.06	0,0014	0,0396	LOC400590	uncharacterized LOC400590	Coding	400590	Hs.558901
TC05002335.hg.1	5,35	4,31	-2.06	0,0017	0,0446			NonCoding
TC04001070.hg.1	8,21	7,16	-2.07	0,0009	0,0312	LCORL	ligand dependent nuclear receptor corepressor like	Coding	254251	Hs.446201; Hs.677572
TC09000164.hg.1	7,71	6,66	-2.07	0,0014	0,0396			Coding
TC04001810.hg.1	6,57	5,52	-2.08	0,0004	0,0217	SLED1	proteoglycan 3 pseudogene	Coding	643036	Hs.689630
TC02000845.hg.1	6,16	5,11	-2.08	0,0012	0,0365			Coding
TC01000119.hg.1	9,62	8,56	-2.09	3,41E-05	0,0073			Coding
TC02000349.hg.1	5,87	4,8	-2.09	0,0003	0,0186			Coding
TC14000761.hg.1	5,32	4,25	-2.09	0,0004	0,0214	MIR369	microRNA 369	Coding	442914
TC06003866.hg.1	7,6	6,54	-2.09	0,0006	0,0267			NonCoding
TC17001662.hg.1	8,77	7,7	-2.09	0,0007	0,0284	ZNF652	zinc finger protein 652	Coding	22834	Hs.463375; Hs.712948
TC02002593.hg.1	9,13	8,07	-2.09	0,0012	0,0356			Coding
TC07000097.hg.1	5,45	4,39	-2.09	0,0012	0,0363			Coding
TC01005583.hg.1	5,32	4,26	-2.09	0,0021	0,0488			NonCoding
TC01000383.hg.1	7,4	6,33	-2.1	0,0004	0,0197			Coding
TC01002864.hg.1	8,46	7,39	-2.1	0,0004	0,0215	TGFBR3	transforming growth factor beta receptor III	Coding	7049	Hs.482390
TC12000154.hg.1	6,23	5,17	-2.1	0,0007	0,0286	KLRF2	killer cell lectin-like receptor subfamily F, member 2	Coding	100431172	Hs.725113
TC01002653.hg.1	7,16	6,09	-2.1	0,0008	0,0298			Coding
TC05000714.hg.1	6,51	5,43	-2.11	0,0005	0,0238			Coding
TC18000414.hg.1	8,07	6,98	-2.12	0,0015	0,0417			Coding
TC19002423.hg.1	5,95	4,86	-2.13	5,73E-05	0,0091			NonCoding		Hs.640462
TC12000551.hg.1	8,6	7,51	-2.13	6,26E-05	0,0093	SLC16A7	solute carrier family 16 (monocarboxylate transporter), member 7	Coding	9194	Hs.88156
TC14001764.hg.1	6,65	5,56	-2.13	0,0004	0,0209			NonCoding		Hs.660837
TC05001994.hg.1	6,69	5,6	-2.13	0,0004	0,0217			Coding
TC04001812.hg.1	9,98	8,89	-2.13	0,0005	0,0244	MIR3945	microRNA 3945	Coding	100500818
TC06001175.hg.1	5,32	4,23	-2.13	0,0015	0,0417	LOC101929297	uncharacterized LOC101929297	Coding	101929297
TC0X001177.hg.1	6,46	5,36	-2.14	0,0002	0,0147	CYSLTR1	cysteinyl leukotriene receptor 1	Coding	10800	Hs.733809
TC01006108.hg.1	9,75	8,65	-2.15	0,0002	0,0134	PTPN14	protein tyrosine phosphatase, non-receptor type 14	NonCoding	5784	Hs.193557
TC16000260.hg.1	7,02	5,91	-2.15	0,0003	0,0195	PRKCB	protein kinase C, beta	Coding	5579	Hs.460355
TC01002693.hg.1	9,03	7,92	-2.15	0,0004	0,0205	RP11-67L3.6		Coding
TC09000231.hg.1	7,73	6,62	-2.15	0,0020	0,0478	AL353791.1		Coding
TC03002380.hg.1	8,15	7,03	-2.16	0,0010	0,0336			NonCoding
TC0X001633.hg.1	6,16	5,04	-2.16	0,0021	0,0480			NonCoding
TC11001401.hg.1	7,61	6,5	-2.17	0,0005	0,0229	LOC644656	uncharacterized LOC644656	Coding	644656	Hs.597846
TC14002065.hg.1	8,21	7,09	-2.17	0,0009	0,0318	LOC100289511	uncharacterized LOC100289511	NonCoding	100289511	Hs.729250
TC08001554.hg.1	7,3	6,19	-2.17	0,0013	0,0375			Coding
TC19001654.hg.1	10,26	9,14	-2.17	0,0014	0,0397	MIR320E	microRNA 320e	Coding	100422913
TC02001121.hg.1	10,25	9,12	-2.18	0,0009	0,0320	NAB1	NGFI-A binding protein 1	Coding	4664	Hs.107474
TC17002535.hg.1	8,52	7,4	-2.18	0,0016	0,0422			NonCoding		Hs.309467
TC09001088.hg.1	7,52	6,39	-2.19	4,71E-05	0,0085	ANKRD18A; FAM95C	ankyrin repeat domain 18A; family with sequence similarity 95, member C	Coding	253650; 100289137	Hs.644630; Hs.732599
TC06001243.hg.1	6,83	5,69	-2.2	3,39E-05	0,0073	MIR3691	microRNA 3691	Coding	100500900
TC01001592.hg.1	6,55	5,42	-2.2	0,0002	0,0155			Coding
TC01001859.hg.1	6,5	5,36	-2.2	0,0004	0,0223			Coding
TC14000617.hg.1	6,49	5,36	-2.2	0,0017	0,0445			Coding
TC11001499.hg.1	9,2	8,05	-2.22	4,75E-05	0,0085	SVIP	small VCP/p97-interacting protein	Coding	258010	Hs.349096
TC02004713.hg.1	6,23	5,08	-2.22	0,0001	0,0119			NonCoding
TC08000690.hg.1	7,49	6,34	-2.22	0,0017	0,0438			Coding
TC06002895.hg.1	5,95	4,79	-2.23	0,0008	0,0298			NonCoding
TC14000062.hg.1	18,42	17,26	-2.23	0,0011	0,0342			Coding
TC15001436.hg.1	4,84	3,68	-2.24	0,0010	0,0333			Coding
TC07002539.hg.1	6,29	5,12	-2.24	0,0017	0,0437			NonCoding		Hs.684637
TC06003187.hg.1	8,77	7,6	-2.24	0,0021	0,0488			NonCoding
TC15002244.hg.1	9,79	8,61	-2.26	0,0002	0,0159	RAB11A	RAB11A, member RAS oncogene family	NonCoding	8766	Hs.321541
TC11001446.hg.1	5,22	4,04	-2.26	0,0006	0,0258			Coding
TC10001953.hg.1	6,63	5,46	-2.26	0,0013	0,0375	ABI1	abl-interactor 1	NonCoding	10006	Hs.508148
TC19000819.hg.1	7,72	6,55	-2.26	0,0017	0,0438	MIR520E	microRNA 520e	Coding	574461
TC05002987.hg.1	6,83	5,64	-2.27	0,0004	0,0217			NonCoding
TC06003648.hg.1	6,96	5,78	-2.27	0,0017	0,0439			NonCoding		Hs.587395
TC03001816.hg.1	7,41	6,22	-2.28	0,0003	0,0194			Coding
TC11003214.hg.1	8,67	7,48	-2.28	0,0021	0,0485	SPTBN2	spectrin, beta, non-erythrocytic 2	NonCoding	6712	Hs.26915
TC02002861.hg.1	8,52	7,32	-2.29	1,85E-05	0,0057	SNORD20	small nucleolar RNA, C/D box 20	Coding	6082
TC15002331.hg.1	6,98	5,78	-2.3	0,0008	0,0292	ADAMTSL3	ADAMTS like 3	NonCoding	57188	Hs.459162
TC05001528.hg.1	7,14	5,94	-2.3	0,0015	0,0414			Coding
TC02001629.hg.1	6,44	5,23	-2.31	0,0008	0,0307			Coding
TC07001563.hg.1	7,62	6,42	-2.31	0,0012	0,0356	CACNA2D1	calcium channel, voltage-dependent, alpha 2/delta subunit 1	Coding	781	Hs.282151; Hs.743228
TC15000519.hg.1	8,98	7,77	-2.32	0,0007	0,0289			Coding
TC15000882.hg.1	8,59	7,37	-2.32	0,0011	0,0354			Coding
TC01005443.hg.1	6,1	4,88	-2.33	6,94E-05	0,0096			NonCoding		Hs.666126
TC07001733.hg.1	8,4	7,18	-2.33	0,0008	0,0296			Coding
TC05000203.hg.1	6,36	5,13	-2.34	0,0012	0,0368			Coding
TC12001882.hg.1	7,81	6,57	-2.35	0,0007	0,0279			Coding
TC10000481.hg.1	6,57	5,34	-2.35	0,0009	0,0313			Coding
TC16000582.hg.1	8,29	7,06	-2.35	0,0011	0,0342	IL34	interleukin 34	Coding	146433	Hs.461214
TC01003359.hg.1	9,56	8,32	-2.37	0,0003	0,0195	ETV3	ets variant 3	Coding	2117	Hs.105636
TC17001332.hg.1	6,88	5,63	-2.37	0,0004	0,0224			Coding
TC04001817.hg.1	8,15	6,9	-2.37	0,0011	0,0344			Coding
TC12001329.hg.1	6,96	5,71	-2.38	2,90E-05	0,0068			Coding
TC04002481.hg.1	8,52	7,27	-2.38	0,0001	0,0114	LCORL	ligand dependent nuclear receptor corepressor like	NonCoding	254251	Hs.446201; Hs.677572
TC10002787.hg.1	7,33	6,08	-2.38	0,0004	0,0215			NonCoding		Hs.656265
TC19001175.hg.1	14,43	13,19	-2.38	0,0008	0,0295			Coding
TC10000815.hg.1	4,92	3,66	-2.39	8,75E-05	0,0107	MIR4295	microRNA 4295	Coding	100422909
TC17001038.hg.1	7,99	6,73	-2.39	0,0004	0,0197			Coding
TC08002607.hg.1	9,38	8,11	-2.4	6,47E-05	0,0093	SGK3	serum/glucocorticoid regulated kinase family, member 3	Coding	23678	Hs.613417
TC02004043.hg.1	8,11	6,84	-2.41	0,0002	0,0161			NonCoding
TC18000747.hg.1	6,83	5,56	-2.41	0,0004	0,0220			NonCoding		Hs.689170
TC21000522.hg.1	9,54	8,28	-2.41	0,0006	0,0251			Coding
TC05001060.hg.1	8,02	6,75	-2.41	0,0011	0,0342			Coding
TC02000192.hg.1	9,79	8,52	-2.41	0,0014	0,0404	CLIP4	CAP-GLY domain containing linker protein family, member 4	Coding	79745	Hs.122927
TC12002886.hg.1	7,44	6,17	-2.42	5,98E-05	0,0091			NonCoding
TC01004955.hg.1	6,83	5,56	-2.42	0,0002	0,0140			NonCoding		Hs.684713
TC11002557.hg.1	5,73	4,45	-2.42	0,0022	0,0498	LOC101928053	uncharacterized LOC101928053	NonCoding	101928053
TC01005323.hg.1	6,81	5,53	-2.43	2,19E-05	0,0060			NonCoding
TC14001458.hg.1	6,43	5,15	-2.43	0,0001	0,0119			Coding
TC09002412.hg.1	8,48	7,19	-2.43	0,0004	0,0220			NonCoding
TC08002504.hg.1	7,06	5,78	-2.43	0,0016	0,0428			NonCoding		Hs.667730
TC01005944.hg.1	7,1	5,81	-2.44	0,0002	0,0137			NonCoding
TC07002421.hg.1	8,62	7,33	-2.44	0,0008	0,0296			NonCoding
TC10000397.hg.1	6,58	5,28	-2.46	8,88E-05	0,0108			Coding
TC01001750.hg.1	7	5,7	-2.46	0,0010	0,0333	HSD11B1	hydroxysteroid (11-beta) dehydrogenase 1	Coding	3290	Hs.195040
TC07001377.hg.1	8,33	7,02	-2.48	0,0009	0,0319	COBL	cordon-bleu WH2 repeat protein	Coding	23242	Hs.99141
TC02002265.hg.1	7,83	6,52	-2.48	0,0009	0,0322			Coding
TC11003000.hg.1	8,89	7,57	-2.49	5,17E-05	0,0089	H19	H19, imprinted maternally expressed transcript (non-protein coding)	NonCoding	283120	Hs.533566
TC15001421.hg.1	14,52	13,2	-2.49	0,0002	0,0162			Coding
TC01001338.hg.1	10,48	9,16	-2.5	0,0003	0,0193	CD1A	CD1a molecule	Coding	909	Hs.1309
TC19000967.hg.1	7,75	6,43	-2.5	0,0006	0,0258			Coding
TC08002446.hg.1	10,02	8,68	-2.53	0,0010	0,0338	RNF19A	ring finger protein 19A, RBR E3 ubiquitin protein ligase	NonCoding	25897	Hs.292882
TC21000112.hg.1	8	6,64	-2.56	0,0002	0,0156			Coding
TC0Y000123.hg.1	6,83	5,47	-2.57	0,0002	0,0165			Coding
TC17002612.hg.1	8,43	7,06	-2.57	0,0004	0,0204	FBXL20	F-box and leucine-rich repeat protein 20	NonCoding	84961	Hs.462946
TC14001842.hg.1	6,79	5,43	-2.57	0,0015	0,0416			NonCoding
TC10001499.hg.1	6,8	5,43	-2.58	0,0002	0,0145	FAS-AS1	FAS antisense RNA 1	Coding	100302740	Hs.244139
TC18000176.hg.1	10,82	9,45	-2.59	3,22E-05	0,0072	SCARNA17	small Cajal body-specific RNA 17	Coding	677769
TC19002062.hg.1	8,54	7,15	-2.62	0,0013	0,0380			NonCoding
TC01004626.hg.1	6,82	5,43	-2.63	3,63E-05	0,0075			NonCoding
TC06003180.hg.1	6,61	5,21	-2.63	0,0019	0,0461			NonCoding
TC14001492.hg.1	7,81	6,41	-2.64	0,0001	0,0133	LINC01550	long intergenic non-protein coding RNA 1550	Coding	388011	Hs.651477
TC07001836.hg.1	6,15	4,74	-2.66	0,0002	0,0166			Coding
TC06002976.hg.1	6,8	5,39	-2.66	0,0007	0,0284			NonCoding		Hs.689108
TC06001071.hg.1	9,67	8,26	-2.67	0,0007	0,0281	STXBP5	syntaxin binding protein 5 (tomosyn)	Coding	134957	Hs.86320; Hs.736439
TC08000255.hg.1	7,16	5,73	-2.68	0,0006	0,0257	NRG1	neuregulin 1	Coding	3084	Hs.453951
TC01005961.hg.1	6,29	4,86	-2.69	8,05E-06	0,0040			NonCoding
TC15000465.hg.1	7,27	5,85	-2.69	0,0020	0,0475	RORA-AS1	RORA antisense RNA 1	Coding	101928784	Hs.655155
TC22000346.hg.1	10,25	8,8	-2.72	0,0001	0,0122			Coding
TC09001960.hg.1	8,43	6,99	-2.72	0,0014	0,0396			NonCoding
TC09001842.hg.1	7,86	6,42	-2.72	0,0018	0,0450			NonCoding		Hs.99785
TC02002644.hg.1	10,01	8,56	-2.73	0,0005	0,0244	PGAP1	post-GPI attachment to proteins 1	Coding	80055	Hs.229988
TC15002091.hg.1	8,61	7,16	-2.73	0,0008	0,0307	PWAR5	Prader Willi/Angelman region RNA 5	NonCoding	8123	Hs.660427
TC11001728.hg.1	8,03	6,58	-2.74	0,0004	0,0215	LRP4	LDL receptor related protein 4	Coding	4038	Hs.4930
TC18000325.hg.1	11,17	9,72	-2.74	0,0016	0,0419			Coding
TC09002462.hg.1	7	5,55	-2.74	0,0017	0,0442			NonCoding
TC02001411.hg.1	6,77	5,31	-2.75	0,0006	0,0261			Coding
TC0X000235.hg.1	11,48	10,02	-2.75	0,0021	0,0479	SNORA11C	small nucleolar RNA, H/ACA box 11C	Coding	100124540	Hs.693443
TC09000092.hg.1	11,45	9,98	-2.77	0,0003	0,0195	DENND4C	DENN/MADD domain containing 4C	Coding	55667	Hs.249591
TC11001550.hg.1	6,24	4,76	-2.78	0,0001	0,0127			Coding
TC10001089.hg.1	8,34	6,87	-2.78	0,0002	0,0136	NEBL	nebulette	Coding	10529	Hs.5025
TC18000552.hg.1	10,57	9,09	-2.78	0,0013	0,0379	PIGN	phosphatidylinositol glycan anchor biosynthesis class N	Coding	23556	Hs.157031
TC15000900.hg.1	6,87	5,39	-2.78	0,0019	0,0458			Coding
TC14001079.hg.1	9,52	8,03	-2.79	0,0015	0,0419	KLHL28	kelch-like family member 28	Coding	54813	Hs.550906
TC01001226.hg.1	7,77	6,28	-2.81	0,0018	0,0453	LCE5A	late cornified envelope 5A	Coding	254910	Hs.516410
TC0X001889.hg.1	8,22	6,72	-2.83	0,0020	0,0470	FHL1	four and a half LIM domains 1	NonCoding	2273	Hs.435369
TC03000395.hg.1	8,33	6,83	-2.84	0,0006	0,0264	PSMD6-AS2	PSMD6 antisense RNA 2	Coding	100507062	Hs.593613
TC02000928.hg.1	8,91	7,4	-2.86	0,0010	0,0329	LYPD6B	LY6/PLAUR domain containing 6B	Coding	130576	Hs.357567
TC03002915.hg.1	7,2	5,68	-2.87	0,0005	0,0243			NonCoding		Hs.687953
TC07002132.hg.1	8,74	7,21	-2.88	0,0002	0,0135			NonCoding
TC10001312.hg.1	9,62	8,09	-2.88	0,0011	0,0354	IPMK	inositol polyphosphate multikinase	Coding	253430	Hs.30280
TC10002879.hg.1	8,38	6,85	-2.89	0,0013	0,0382			NonCoding		Hs.621254
TC6_mann_hap4000164.hg.1	10,2	8,67	-2.89	0,0019	0,0467	HLA-DQB2	major histocompatibility complex, class II, DQ beta 2	Coding	3120	Hs.731563
TC6_qbl_hap6000184.hg.1	10,2	8,67	-2.89	0,0019	0,0467	HLA-DQB2	major histocompatibility complex, class II, DQ beta 2	Coding	3120	Hs.731563
TC09001919.hg.1	8	6,46	-2.9	0,0004	0,0207			NonCoding
TC04002228.hg.1	7,75	6,21	-2.9	0,0013	0,0382			NonCoding		Hs.666038
TC10002216.hg.1	8,22	6,69	-2.9	0,0018	0,0448	PCGF5	polycomb group ring finger 5	NonCoding	84333	Hs.500512
TC02000150.hg.1	11,34	9,8	-2.91	3,95E-05	0,0078	EPT1	ethanolaminephosphotransferase 1	Coding	85465	Hs.189073
TC14001484.hg.1	10,06	8,52	-2.91	0,0016	0,0420	ATG2B	autophagy related 2B	Coding	55102	Hs.168241
TC12001307.hg.1	8,48	6,92	-2.95	0,0001	0,0132	SOX5	SRY box 5	Coding	6660	Hs.657542
TC09001092.hg.1	8,64	7,08	-2.95	0,0010	0,0331	CNTNAP3	contactin associated protein-like 3	Coding	79937	Hs.128474
TC0X000213.hg.1	12,32	10,76	-2.95	0,0011	0,0348			Coding
TC07002641.hg.1	6,95	5,39	-2.95	0,0012	0,0363	TRPV6	transient receptor potential cation channel, subfamily V, member 6	NonCoding	55503	Hs.302740; Hs.638966
TC06002842.hg.1	11,95	10,39	-2.96	9,73E-05	0,0113	FAM83B	family with sequence similarity 83, member B	NonCoding	222584	Hs.152423
TC12001976.hg.1	8,29	6,71	-2.97	0,0004	0,0221	TMEM116	transmembrane protein 116	Coding	89894	Hs.506815
TC10002856.hg.1	8,04	6,46	-3	0,0004	0,0218	CACUL1	CDK2-associated, cullin domain 1	NonCoding	143384	Hs.420024; Hs.669999
TC07002433.hg.1	10,77	9,18	-3.01	7,74E-05	0,0101			NonCoding
TC14001720.hg.1	11,26	9,67	-3.02	0,0006	0,0267	PPM1A	protein phosphatase, Mg2+/Mn2+ dependent, 1A	NonCoding	5494	Hs.130036
TC06001571.hg.1	10,84	9,25	-3.02	0,0011	0,0345	HLA-DQB2	major histocompatibility complex, class II, DQ beta 2	Coding	3120	Hs.731563
TC6_ssto_hap7000166.hg.1	10,84	9,25	-3.02	0,0011	0,0345	HLA-DQB2	major histocompatibility complex, class II, DQ beta 2	Coding	3120	Hs.731563
TC01006271.hg.1	10,17	8,57	-3.04	0,0001	0,0120	DNAJB4	DnaJ (Hsp40) homolog, subfamily B, member 4	Coding	11080	Hs.13852
TC01002761.hg.1	10,53	8,92	-3.05	0,0010	0,0329			Coding
TC0M000017.hg.1	19,62	18,01	-3.05	0,0012	0,0360			Coding
TC14001320.hg.1	7,73	6,1	-3.08	0,0003	0,0166			Coding
TC01001624.hg.1	9,04	7,39	-3.13	0,0002	0,0149	RGS2	regulator of G-protein signaling 2	Coding	5997	Hs.78944
TC16001794.hg.1	11,28	9,63	-3.14	0,0012	0,0359	SMG1	SMG1 phosphatidylinositol 3-kinase-related kinase	NonCoding	23049	Hs.460179
TC10000094.hg.1	6,27	4,6	-3.18	2,58E-05	0,0065			Coding
TC01004688.hg.1	14,16	12,49	-3.19	0,0005	0,0229			NonCoding
TC09000886.hg.1	7,24	5,57	-3.19	0,0005	0,0232			Coding
TC06003117.hg.1	8,52	6,85	-3.19	0,0005	0,0241			NonCoding
TC6_dbb_hap3000182.hg.1	10,93	9,25	-3.2	0,0015	0,0416	HLA-DQB2	major histocompatibility complex, class II, DQ beta 2	Coding	3120	Hs.731563
TC6_mcf_hap5000171.hg.1	10,93	9,25	-3.2	0,0015	0,0416	HLA-DQB2	major histocompatibility complex, class II, DQ beta 2	Coding	3120	Hs.731563
TC05000472.hg.1	10,4	8,71	-3.23	0,0002	0,0153	LNPEP	leucyl/cystinyl aminopeptidase	Coding	4012	Hs.527199; Hs.656905
TC05003117.hg.1	8,23	6,54	-3.23	0,0006	0,0251			NonCoding
TC01004763.hg.1	15,68	13,98	-3.26	0,0003	0,0173			NonCoding
TC21000982.hg.1	6,58	4,88	-3.27	0,0003	0,0181			NonCoding
TC6_apd_hap1000102.hg.1	10,92	9,21	-3.27	0,0013	0,0379	HLA-DQB2	major histocompatibility complex, class II, DQ beta 2	Coding	3120	Hs.731563
TC6_cox_hap2000196.hg.1	10,92	9,21	-3.27	0,0013	0,0379	HLA-DQB2	major histocompatibility complex, class II, DQ beta 2	Coding	3120	Hs.731563
TC16000608.hg.1	6,76	5,05	-3.28	0,0015	0,0416			Coding
TC06003033.hg.1	10,56	8,85	-3.29	0,0011	0,0354	RNF217	ring finger protein 217	NonCoding	154214	Hs.368639; Hs.656715
TC13000506.hg.1	11,51	9,79	-3.3	0,0012	0,0370	USP12	ubiquitin specific peptidase 12	Coding	219333	Hs.42400
TC06002862.hg.1	7,89	6,15	-3.33	0,0003	0,0183			NonCoding		Hs.660340
TC02002740.hg.1	7,95	6,22	-3.33	0,0007	0,0284	IKZF2	IKAROS family zinc finger 2	Coding	22807	Hs.604950
TC02000996.hg.1	10,72	8,98	-3.34	0,0013	0,0380	CERS6	ceramide synthase 6	Coding	253782	Hs.506829; Hs.743222
TC05002160.hg.1	18,31	16,57	-3.35	0,0006	0,0258			Coding
TC14000066.hg.1	18,31	16,57	-3.35	0,0006	0,0258			Coding
TC16000106.hg.1	18,31	16,57	-3.35	0,0006	0,0258			Coding
TC16000111.hg.1	18,31	16,57	-3.35	0,0006	0,0258			Coding
TC16000810.hg.1	18,31	16,57	-3.35	0,0006	0,0258			Coding
TC05001301.hg.1	9,59	7,85	-3.35	0,0007	0,0276	SNORD72	small nucleolar RNA, C/D box 72	Coding	619564
TC08001832.hg.1	6,6	4,84	-3.37	0,0004	0,0206			NonCoding		Hs.689364
TC17001593.hg.1	8,48	6,72	-3.38	0,0001	0,0126			Coding
TC03000853.hg.1	9,8	8,04	-3.39	0,0005	0,0228	TIPARP	TCDD-inducible poly(ADP-ribose) polymerase	Coding	25976	Hs.744050
TC14000739.hg.1	7,04	5,28	-3.39	0,0011	0,0343	MIR1185-1	microRNA 1185-1	Coding	100302157
TC05001912.hg.1	8,24	6,47	-3.41	0,0002	0,0148	C5orf46	chromosome 5 open reading frame 46	Coding	389336	Hs.660038
TC03000833.hg.1	9,52	7,75	-3.43	0,0002	0,0140			Coding
TC12002796.hg.1	9,44	7,65	-3.44	0,0003	0,0195			NonCoding
TC03003158.hg.1	7,36	5,56	-3.5	0,0007	0,0286	PRO0471	uncharacterized LOC28994	NonCoding	28994	Hs.621389
TC01004689.hg.1	13,98	12,17	-3.51	0,0003	0,0186			NonCoding
TC09000253.hg.1	9,15	7,33	-3.52	0,0006	0,0253	CNTNAP3B; CNTNAP3P2	contactin associated protein-like 3B; contactin associated protein-like 3 pseudogene 2	Coding	728577; 643827	Hs.521495; Hs.128474
TC06000746.hg.1	10	8,18	-3.53	0,0003	0,0185			Coding
TC04000275.hg.1	10,34	8,52	-3.53	0,0010	0,0340	NIPAL1	NIPA-like domain containing 1	Coding	152519	Hs.134190
TC22000156.hg.1	8,18	6,35	-3.54	2,98E-05	0,0069	CRIP1P4	cysteine-rich protein 1 (intestinal) pseudogene 4	Coding
TC11003277.hg.1	6,84	5,02	-3.54	0,0008	0,0306			NonCoding
TC16000243.hg.1	9,56	7,72	-3.58	0,0015	0,0409	EEF2K	eukaryotic elongation factor 2 kinase	Coding	29904	Hs.498892
TC02003185.hg.1	6,81	4,97	-3.59	2,15E-06	0,0025	EML4	echinoderm microtubule associated protein like 4	NonCoding	27436	Hs.713173
TC06002189.hg.1	9,2	7,34	-3.64	0,0008	0,0308	PLAGL1	pleiomorphic adenoma gene-like 1	Coding	5325
TC18000146.hg.1	8,34	6,47	-3.65	0,0002	0,0148	MIR3975	microRNA 3975	Coding	100616257
TC18000839.hg.1	11,7	9,83	-3.66	0,0005	0,0242			NonCoding
TC08001990.hg.1	8,98	7,11	-3.67	3,72E-05	0,0076	ZC2HC1A	zinc finger, C2HC-type containing 1A	NonCoding	51101	Hs.271876
TC11001652.hg.1	12,12	10,24	-3.69	0,0002	0,0136			Coding
TC04002024.hg.1	8,96	7,07	-3.7	0,0002	0,0134			NonCoding		Hs.664322
TC0X000337.hg.1	8,05	6,15	-3.72	0,0020	0,0478			Coding
TC02000848.hg.1	9,21	7,31	-3.75	0,0005	0,0237			Coding
TC13000354.hg.1	7,46	5,55	-3.77	2,85E-05	0,0067	FKSG29	FKSG29	Coding	100131561	Hs.721900
TC11003215.hg.1	9,76	7,84	-3.78	0,0018	0,0446	SPTBN2	spectrin, beta, non-erythrocytic 2	NonCoding	6712	Hs.26915; Hs.679104
TC08001180.hg.1	7,99	6,07	-3.8	0,0006	0,0252			Coding
TC02004035.hg.1	9,23	7,3	-3.8	0,0009	0,0312	MBOAT2	membrane bound O-acyltransferase domain containing 2	NonCoding	129642	Hs.467634; Hs.593538
TC16001137.hg.1	8,15	6,19	-3.9	6,06E-05	0,0092	PLLP	plasmolipin	Coding	51090	Hs.632215
TC12001846.hg.1	7,7	5,71	-3.97	2,03E-05	0,0058			Coding
TC13001253.hg.1	7,75	5,76	-3.97	0,0002	0,0163	FKSG29	FKSG29	NonCoding	100131561	Hs.721900
TC14002145.hg.1	11,16	9,16	-3.99	0,0005	0,0238	ATG2B	autophagy related 2B	NonCoding	55102	Hs.168241
TC15002222.hg.1	8,07	6,07	-3.99	0,0010	0,0339	RORA-AS1	RORA antisense RNA 1	NonCoding	101928784	Hs.655155
TC11003039.hg.1	7,09	5,09	-4	0,0011	0,0353	OR5P1P	olfactory receptor, family 5, subfamily P, member 1 pseudogene	NonCoding	79283	Hs.539057
TC0X000663.hg.1	5,4	3,4	-4.02	0,0009	0,0319	MIR934	microRNA 934	Coding	100126324
TC01006428.hg.1	14,35	12,33	-4.06	0,0007	0,0278	NBPF9; NBPF15; NBPF14; NBPF20; NBPF1; NBPF10; NBPF19; NBPF8	neuroblastoma breakpoint family, member 9; neuroblastoma breakpoint family, member 15; neuroblastoma breakpoint family, member 14; neuroblastoma breakpoint family, member 20; neuroblastoma breakpoint family, member 1; neuroblastoma breakpoint family, member 10; neuroblastoma breakpoint family, member 19; neuroblastoma breakpoint family, member 8	Coding	400818; 284565; 25832; 100288142; 55672; 100132406; 101060226; 728841	Hs.714127; Hs.656782; Hs.523572; Hs.732082; Hs.445080; Hs.515947; Hs.534675; Hs.467587; Hs.721588; Hs.745004; Hs.744197; Hs.571820
TC19002259.hg.1	11,24	9,2	-4.1	0,0004	0,0219			NonCoding
TC20001502.hg.1	7,11	5,07	-4.1	0,0009	0,0313			NonCoding
TC0X001764.hg.1	7,13	5,09	-4.12	0,0004	0,0215			NonCoding
TC02004640.hg.1	7,45	5,4	-4.13	0,0011	0,0353			NonCoding
TC03000570.hg.1	5,68	3,63	-4.14	7,62E-05	0,0100	MIR567	microRNA 567	Coding	693152
TC11002427.hg.1	8,75	6,7	-4.14	0,0002	0,0166	CDON	cell adhesion associated, oncogene regulated	Coding	50937	Hs.38034
TC01006369.hg.1	14,46	12,4	-4.16	0,0009	0,0320	NBPF9; NBPF14; NBPF10; NBPF19; NBPF8; NBPF25P; NBPF20	neuroblastoma breakpoint family, member 9; neuroblastoma breakpoint family, member 14; neuroblastoma breakpoint family, member 10; neuroblastoma breakpoint family, member 19; neuroblastoma breakpoint family, member 8; neuroblastoma breakpoint family, member 25, pseudogene; neuroblastoma breakpoint family, member 20	Coding	400818; 25832; 100132406; 101060226; 728841; 101929780; 100288142	Hs.714127; Hs.732082; Hs.534675; Hs.744197; Hs.721588; Hs.445080; Hs.515947
TC16001426.hg.1	8,1	6,03	-4.2	3,64E-05	0,0075			NonCoding		Hs.406337
TC02002229.hg.1	11,08	9	-4.2	0,0005	0,0246	SLC35F5	solute carrier family 35, member F5	Coding	80255	Hs.632527
TC19002526.hg.1	10,22	8,13	-4.26	0,0010	0,0337			NonCoding
TC03000830.hg.1	8,4	6,29	-4.31	0,0004	0,0209	AADAC	arylacetamide deacetylase	Coding	13	Hs.506908
TC01006368.hg.1	14,06	11,94	-4.36	0,0020	0,0474	NBPF14; NBPF19; NBPF8	neuroblastoma breakpoint family, member 14; neuroblastoma breakpoint family, member 19; neuroblastoma breakpoint family, member 8	Coding	25832; 101060226; 728841	Hs.732082; Hs.714127; Hs.534675; Hs.744197
TC17001269.hg.1	11,94	9,81	-4.37	0,0003	0,0174			Coding
TC01006309.hg.1	14,32	12,19	-4.37	0,0016	0,0424	NBPF9; NBPF10; NBPF14; NOTCH2NL; NBPF19; NBPF8; NBPF25P	neuroblastoma breakpoint family, member 9; neuroblastoma breakpoint family, member 10; neuroblastoma breakpoint family, member 14; notch 2 N-terminal like; neuroblastoma breakpoint family, member 19; neuroblastoma breakpoint family, member 8; neuroblastoma breakpoint family, member 25, pseudogene	Coding	400818; 100132406; 25832; 388677; 101060226; 728841; 101929780	Hs.714127; Hs.732082; Hs.655156; Hs.728902; Hs.534675; Hs.744197; Hs.721588
TC09001937.hg.1	9,45	7,32	-4.38	0,0006	0,0258			NonCoding
TC16000916.hg.1	12,24	10,11	-4.38	0,0008	0,0296	SMG1	SMG1 phosphatidylinositol 3-kinase-related kinase	Coding	23049	Hs.460179
TC13001638.hg.1	9,51	7,38	-4.39	0,0014	0,0396	ABCC4	ATP binding cassette subfamily C member 4	NonCoding	10257	Hs.508423
TC02001190.hg.1	8,71	6,57	-4.39	0,0017	0,0434	SNORD11B	small nucleolar RNA, C/D box 11B	Coding	100113392	Hs.693442
TC11001505.hg.1	12,57	10,43	-4.4	0,0002	0,0144	MUC15	mucin 15, cell surface associated	Coding	143662	Hs.407152
TC17001606.hg.1	12,08	9,93	-4.44	0,0002	0,0165			Coding
TC04001393.hg.1	7,46	5,3	-4.47	1,84E-05	0,0057	HPGDS	hematopoietic prostaglandin D synthase	Coding	27306	Hs.128433
TC01003534.hg.1	9,85	7,69	-4.47	0,0001	0,0127	SNORD75	small nucleolar RNA, C/D box 75	Coding	692195
TC16000259.hg.1	8,78	6,61	-4.52	0,0009	0,0319	CHP2	calcineurin-like EF-hand protein 2	Coding	63928	Hs.178589
TC0X001763.hg.1	7,19	5,01	-4.53	7,05E-07	0,0017			NonCoding
TC16001764.hg.1	7,95	5,74	-4.63	0,0012	0,0366			NonCoding
TC11003400.hg.1	9,69	7,47	-4.67	0,0002	0,0142	CDON	cell adhesion associated, oncogene regulated	NonCoding	50937	Hs.38034
TC02000367.hg.1	8,9	6,66	-4.74	0,0010	0,0337			Coding
TC02004518.hg.1	9,66	7,41	-4.75	0,0017	0,0438			NonCoding
TC16001803.hg.1	13,41	11,16	-4.76	0,0002	0,0139			NonCoding
TC09000416.hg.1	12,09	9,83	-4.78	0,0003	0,0189	MIR3153	microRNA 3153	Coding	100422936
TC02000429.hg.1	8,48	6,2	-4.87	7,00E-05	0,0096	PAIP2B	poly(A) binding protein interacting protein 2B	Coding	400961	Hs.416735
TC16001230.hg.1	10,46	8,17	-4.89	7,56E-05	0,0100	SMG1P7	SMG1 pseudogene 7	Coding	100506060	Hs.655258
TC01006247.hg.1	10,37	8,08	-4.9	0,0010	0,0337	HNRNPU	heterogeneous nuclear ribonucleoprotein U (scaffold attachment factor A)	NonCoding	3192	Hs.106212; Hs.743421
TC04000321.hg.1	13,2	10,91	-4.91	0,0015	0,0417			Coding
TC02000369.hg.1	7,57	5,25	-5.01	0,0005	0,0230	MIR4434	microRNA 4434	Coding	100616419
TC16001807.hg.1	11,56	9,23	-5.01	0,0008	0,0294			NonCoding
TC15002564.hg.1	8,02	5,7	-5.01	0,0009	0,0319			NonCoding		Hs.683437
TC05001913.hg.1	8,37	6,05	-5.01	0,0009	0,0323			Coding
TC06003384.hg.1	8,33	5,98	-5.09	0,0003	0,0166	DXO	decapping exoribonuclease	NonCoding	1797	Hs.153299
TC11000972.hg.1	9,69	7,34	-5.12	0,0015	0,0416	ELMOD1	ELMO/CED-12 domain containing 1	Coding	55531	Hs.495779; Hs.730145
TC06001332.hg.1	8,3	5,92	-5.19	5,89E-05	0,0091	CMAHP	cytidine monophospho-N-acetylneuraminic acid hydroxylase, pseudogene	Coding	8418	Hs.484918
TC16001942.hg.1	10,91	8,53	-5.2	4,26E-05	0,0082			NonCoding
TC17001739.hg.1	11,83	9,43	-5.3	0,0004	0,0215			Coding
TC02001968.hg.1	9,88	7,45	-5.41	0,0009	0,0318	CD207	CD207 molecule, langerin	Coding	50489	Hs.199731
TC12001427.hg.1	18,1	15,67	-5.42	0,0002	0,0164	SLC38A2	solute carrier family 38, member 2	Coding	54407	Hs.221847
TC15002182.hg.1	11,18	8,74	-5.43	0,0005	0,0242	GATM	glycine amidinotransferase (L-arginine:glycine amidinotransferase)	NonCoding	2628	Hs.75335
TC13000552.hg.1	9,51	7,06	-5.47	0,0020	0,0476	N4BP2L2-IT2	N4BPL2 intronic transcript 2	Coding	116828	Hs.658751
TC04001292.hg.1	9,15	6,67	-5.58	0,0010	0,0336	BTC	betacellulin	Coding	685	Hs.710156
TC01006390.hg.1	10,76	8,27	-5.61	0,0017	0,0441	HNRNPU	heterogeneous nuclear ribonucleoprotein U (scaffold attachment factor A)	Coding	3192	Hs.106212; Hs.743421
TC06003526.hg.1	8,87	6,37	-5.64	7,86E-05	0,0101	CMAHP	cytidine monophospho-N-acetylneuraminic acid hydroxylase, pseudogene	NonCoding	8418	Hs.484918
TC05003299.hg.1	10,22	7,69	-5.78	0,0016	0,0423			NonCoding
TC09002914.hg.1	9,93	7,37	-5.87	0,0008	0,0299	CCL27	chemokine (C-C motif) ligand 27	Coding	10850	Hs.648124
TC11003330.hg.1	10,18	7,62	-5.89	3,57E-06	0,0028	EXPH5	exophilin 5	NonCoding	23086	Hs.28540
TC06003906.hg.1	11,06	8,46	-6.05	0,0004	0,0221	PLAGL1	pleiomorphic adenoma gene-like 1	NonCoding	5325	Hs.743225
TC16001809.hg.1	13,47	10,84	-6.17	0,0008	0,0304			NonCoding
TC08001550.hg.1	9,84	7,21	-6.2	0,0005	0,0244			Coding		Hs.655763
TC08002487.hg.1	9,84	7,18	-6.3	0,0013	0,0382			NonCoding
TC04002944.hg.1	8,04	5,37	-6.36	9,31E-07	0,0017	HSD17B13	hydroxysteroid (17-beta) dehydrogenase 13	Coding	345275	Hs.284414
TC12002327.hg.1	12,22	9,52	-6.48	0,0012	0,0366	SLC38A2	solute carrier family 38, member 2	NonCoding	54407	Hs.221847
TC16001232.hg.1	10,75	8,05	-6.5	0,0010	0,0339			Coding
TC15001507.hg.1	12,62	9,87	-6.74	0,0004	0,0200	RORA	RAR-related orphan receptor A	Coding	6095	Hs.560343; Hs.655155
TC09001097.hg.1	9,97	7,21	-6.8	0,0014	0,0394	CNTNAP3P2; CNTNAP3B	contactin associated protein-like 3 pseudogene 2; contactin associated protein-like 3B	Coding	643827; 728577	Hs.604441; Hs.521495
TC16002105.hg.1	12,53	9,77	-6.81	0,0003	0,0174	SMG1P5	SMG1 pseudogene 5	Coding	595101	Hs.654650
TC09001920.hg.1	10,78	8,01	-6.82	0,0010	0,0336			NonCoding
TC12000012.hg.1	9,52	6,74	-6.85	2,53E-05	0,0064	WNK1	WNK lysine deficient protein kinase 1	Coding	65125	Hs.744906
TC16000936.hg.1	13,16	10,38	-6.89	3,68E-05	0,0076	LOC100190986	uncharacterized LOC100190986	Coding	100190986	Hs.648439
TC16001005.hg.1	10,53	7,73	-6.97	0,0009	0,0325			Coding
TC16001024.hg.1	10,53	7,73	-6.97	0,0009	0,0325			Coding
TC03000569.hg.1	9,51	6,71	-6.97	0,0010	0,0341	C3orf52	chromosome 3 open reading frame 52	Coding	79669	Hs.434247
TC16001000.hg.1	11,11	8,25	-7.25	0,0012	0,0368			Coding
TC16001006.hg.1	11,11	8,25	-7.25	0,0012	0,0368			Coding
TC16001026.hg.1	11,11	8,25	-7.25	0,0012	0,0368			Coding
TC0X000910.hg.1	13	10,11	-7.42	3,56E-05	0,0074	SCARNA9L	small Cajal body-specific RNA 9-like	Coding	100158262
TC16000232.hg.1	16,76	13,85	-7.5	0,0002	0,0133			Coding
TC16000233.hg.1	16,76	13,85	-7.5	0,0002	0,0133			Coding
TC16000318.hg.1	16,76	13,85	-7.5	0,0002	0,0133			Coding
TC16000950.hg.1	16,76	13,85	-7.5	0,0002	0,0133			Coding
TC16000951.hg.1	16,76	13,85	-7.5	0,0002	0,0133			Coding
TC16000952.hg.1	16,76	13,85	-7.5	0,0002	0,0133			Coding
TC16000953.hg.1	16,76	13,85	-7.5	0,0002	0,0133			Coding
TC16000954.hg.1	16,76	13,85	-7.5	0,0002	0,0133			Coding
TC16000955.hg.1	16,76	13,85	-7.5	0,0002	0,0133			Coding
TC16000956.hg.1	16,76	13,85	-7.5	0,0002	0,0133			Coding
TC16000957.hg.1	16,76	13,85	-7.5	0,0002	0,0133			Coding
TC16000247.hg.1	10,83	7,89	-7.67	0,0013	0,0382			Coding
TC16000937.hg.1	10,83	7,89	-7.67	0,0013	0,0382			Coding
TC16000943.hg.1	10,83	7,89	-7.67	0,0013	0,0382			Coding
TC16000945.hg.1	13,45	10,46	-7.94	0,0001	0,0127	SMG1P1	SMG1 pseudogene 1	Coding	641298	Hs.552700
TC03002282.hg.1	9,22	6,22	-7.98	0,0020	0,0477			NonCoding		Hs.657643
TC16001801.hg.1	13,49	10,49	-8.01	1,04E-05	0,0043			NonCoding
TC05001691.hg.1	9,81	6,8	-8.08	4,06E-06	0,0029			Coding
TC09002504.hg.1	10,23	7,19	-8.2	0,0001	0,0122			NonCoding
TC16001839.hg.1	13,04	9,92	-8.68	0,0001	0,0118			NonCoding
TC16001834.hg.1	13,49	10,36	-8.76	0,0002	0,0139	SMG1P2; SLC7A5P1	SMG1 pseudogene 2; solute carrier family 7 (amino acid transporter light chain, L system), member 5 pseudogene 1	NonCoding	440354; 81893	Hs.552700; Hs.677169
TC11000333.hg.1	11,83	8,69	-8.81	0,0005	0,0240	CD44	CD44 molecule (Indian blood group)	Coding	960	Hs.502328
TC16001832.hg.1	13,43	10,29	-8.84	0,0002	0,0162			NonCoding
TC16000917.hg.1	10,38	7,2	-9.05	0,0003	0,0186			Coding
TC02003277.hg.1	9,23	6,04	-9.1	0,0003	0,0173			NonCoding
TC10000593.hg.1	10,93	7,72	-9.29	0,0008	0,0297	CDHR1	cadherin-related family member 1	Coding	92211	Hs.137556
TC08000997.hg.1	11,41	8,18	-9.37	9,86E-06	0,0042	LONRF1	LON peptidase N-terminal domain and ring finger 1	Coding	91694	Hs.180178
TC03000827.hg.1	13,51	10,28	-9.39	0,0003	0,0195	AADACL2	arylacetamide deacetylase-like 2	Coding	344752	Hs.144710
TC16001802.hg.1	14,42	11,18	-9.4	0,0002	0,0154			NonCoding
TC16001808.hg.1	13,65	10,36	-9.78	1,87E-05	0,0057			NonCoding
TC16001025.hg.1	13,85	10,51	-10.07	0,0002	0,0148	SMG1P5; SMG1P2	SMG1 pseudogene 5; SMG1 pseudogene 2	Coding	595101; 440354	Hs.654650; Hs.552700
TC16001231.hg.1	14,41	11,08	-10.09	8,23E-05	0,0103	SMG1P7	SMG1 pseudogene 7	Coding	100506060	Hs.655258; Hs.723071
TC16002103.hg.1	14,11	10,74	-10.32	0,0002	0,0142	SMG1P2	SMG1 pseudogene 2	Coding	440354	Hs.552700; Hs.655267
TC16001943.hg.1	14,75	11,37	-10.44	9,38E-05	0,0111			NonCoding
TC16000999.hg.1	13,98	10,59	-10.48	0,0002	0,0140	SMG1P2	SMG1 pseudogene 2	Coding	440354	Hs.552700
TC03002466.hg.1	9,93	6,51	-10.7	0,0007	0,0275			NonCoding		Hs.314518
TC16002101.hg.1	14,71	11,11	-12.16	6,20E-05	0,0093	SMG1P1	SMG1 pseudogene 1	Coding	641298
TC01002064.hg.1	19,86	16,23	-12.41	0,0010	0,0329			Coding
TC16000942.hg.1	13,68	10,04	-12.49	7,86E-06	0,0040			Coding
TC16002099.hg.1	14,63	10,96	-12.77	6,01E-05	0,0092	SLC7A5P2; SMG1P3; SMG1P1	solute carrier family 7 (amino acid transporter light chain, L system), member 5 pseudogene 2; SMG1 pseudogene 3; SMG1 pseudogene 1	Coding	387254; 100271836; 641298	Hs.664952; Hs.726692; Hs.552700
TC11002832.hg.1	19,38	15,7	-12.86	1,39E-05	0,0051			NonCoding
TC16002094.hg.1	14,73	10,97	-13.57	6,51E-05	0,0093	SMG1P1	SMG1 pseudogene 1	Coding	641298	Hs.552700
TC11000910.hg.1	18,43	14,59	-14.38	3,60E-06	0,0028	SCARNA9; SCARNA9L	small Cajal body-specific RNA 9; small Cajal body-specific RNA 9-like	Coding	619383; 100158262
TC16001450.hg.1	15,53	11,67	-14.51	5,63E-05	0,0091	SMG1P1	SMG1 pseudogene 1	NonCoding	641298	Hs.552700
TC0X001435.hg.1	18,77	14,88	-14.85	0,0002	0,0141	CDR1	cerebellar degeneration related protein 1	Coding	1038	Hs.446675
TC16001659.hg.1	12,18	8,26	-15.11	0,0002	0,0160			NonCoding		Hs.716652
TC16000639.hg.1	10,23	6,1	-17.5	1,02E-05	0,0043	MIR4720	microRNA 4720	Coding	100616150
TC14001469.hg.1	12,14	7,99	-17.79	0,0001	0,0114	SERPINA12	serpin peptidase inhibitor, clade A (alpha-1 antiproteinase, antitrypsin), member 12	Coding	145264	Hs.99476
TC12001209.hg.1	11,87	7,54	-20.05	2,60E-06	0,0026	CLEC2A	C-type lectin domain family 2, member A	Coding	387836	Hs.527665
TC16000248.hg.1	14,19	9,78	-21.25	6,80E-05	0,0095			Coding
TC16000944.hg.1	18,14	13,62	-22.89	1,08E-05	0,0043			Coding
TC16001001.hg.1	18,14	13,62	-22.89	1,08E-05	0,0043			Coding
TC12001531.hg.1	17,41	12,67	-26.71	0,0004	0,0218	KRT2	keratin 2, type II	Coding	3849	Hs.707
TC16001658.hg.1	12,56	7,77	-27.53	1,92E-05	0,0058			NonCoding
TC16000638.hg.1	13,64	8,39	-37.99	2,14E-05	0,0059	GAN	gigaxonin	Coding	8139	Hs.112569
TC10001390.hg.1	14,45	8,49	-62.33	4,02E-05	0,0079			Coding
TC01003246.hg.1	16,29	9,92	-82.91	0,0010	0,0336	FLG2	filaggrin family member 2	Coding	388698	Hs.156124
TC15002563.hg.1	16,63	9,62	-128.7	4,23E-05	0,0082	RORA	RAR-related orphan receptor A	NonCoding	6095	Hs.560343; Hs.655155
TC0X002125.hg.1	13,74	5,12	-394.18	1,22E-06	0,0020	XIST	X inactive specific transcript (non-protein coding)	NonCoding	7503	Hs.529901; Hs.655450
TC0X001155.hg.1	14,61	5,45	-574.29	3,54E-07	0,0014	XIST	X inactive specific transcript (non-protein coding)	Coding	7503	Hs.529901; Hs.655450
