# Supplementary material for: miR-155 Contributes to Normal Keratinocyte Differentiation and Is Upregulated in the Epidermis of Psoriatic Skin Lesions
Source: Int J Mol Sci. 2020 Dec 5;21(23):9288. doi: 10.3390/ijms21239288 (PMC7731132; doi:10.3390/ijms21239288)
Supplement: Supplementary file 1 [file ijms-21-09288-s001.zip › ijms-975235-supplementary/sTable_5.xlsx]

## Sheet: miRNA_FC_reg_Psoriasis
ID	P Avg (log2)	E Avg (log2)	Fold Change	P-val	Transcript ID(Array Design)	Probe Set Name	Target Data Range
20500165	7.12	1.5	49.16	2.29e-05	hsa-miR-31-3p	MIMAT0004504_st	0; 0; 1; 6; 0; 2; 1; 0; 0
20500164	13.26	9.12	17.67	0.0005	hsa-miR-31-5p	MIMAT0000089_st	0; 1; 6; 19; 0; 7; 1; 0; 0
20500469	5.63	2.6	8.18	4.46e-06	hsa-miR-212-3p	MIMAT0000269_st	1; 2; 2; 6; 0; 3; 2; 0; 0
20502235	8	5.06	7.68	6.88e-07	hsa-miR-18b-5p	MIMAT0001412_st	0; 1; 2; 9; 0; 3; 2; 1; 1
20500132	10.9	8.07	7.07	2.78e-06	hsa-miR-18a-5p	MIMAT0000072_st	0; 1; 6; 32; 0; 6; 2; 1; 1
20501083	7.14	4.43	6.53	1.67e-06	hsa-miR-155-5p	MIMAT0000646_st	3; 0; 17; 105; 0; 21; 6; 1; 1
20507091	4.37	1.69	6.4	0.0173	hsa-miR-513c-5p	MIMAT0005789_st	0; 1; 3; 5; 0; 5; 0; 0; 0
20525712	5.2	2.53	6.34	0.0003	hsa-miR-6875-3p	MIMAT0027651_st	0; 1; 2; 20; 0; 5; 1; 1; 1
20500436	5.22	2.61	6.13	0.0021	hsa-miR-7-1-3p	MIMAT0004553_st	0; 3; 1; 10; 0; 6; 4; 0; 0
20515618	4.76	2.18	5.96	0.0005	hsa-miR-3065-5p	MIMAT0015066_st	0; 2; 1; 13; 0; 5; 1; 0; 0
20525716	4.55	1.98	5.94	0.0019	hsa-miR-6877-3p	MIMAT0027655_st	0; 0; 2; 7; 0; 4; 1; 0; 0
20500778	12.84	10.29	5.88	2e-05	hsa-miR-146a-5p	MIMAT0000449_st	6; 5; 7; 15; 0; 2; 0; 0; 1
20500141	10.07	7.57	5.66	0.0003	hsa-miR-21-5p	MIMAT0000076_st	0; 2; 9; 41; 0; 33; 2; 1; 1
20500488	4.52	2.1	5.37	0.0002	hsa-miR-223-3p	MIMAT0000280_st	1; 0; 3; 6; 0; 3; 0; 0; 0
20500800	6.01	3.68	5.04	0.0045	hsa-miR-206	MIMAT0000462_st	0; 2; 1; 13; 0; 2; 1; 0; 0
20500455	8.43	6.15	4.87	0.001	hsa-miR-187-3p	MIMAT0000262_st	0; 0; 2; 0; 0; 0; 1; 0; 0
20535836	5.52	3.24	4.85	0.009	hsa-mir-1299	MI0006359_st	0; 0; 0; 0; 0; 0; 0; 0; 0
20500435	3.85	1.61	4.75	0.0182	hsa-miR-7-5p	MIMAT0000252_st	2; 3; 9; 46; 0; 11; 3; 0; 0
20500788	4.64	2.56	4.22	0.0169	hsa-miR-185-3p	MIMAT0004611_st	0; 0; 0; 5; 0; 0; 0; 0; 0
20505965	6.46	4.43	4.1	0.0304	hsa-miR-509-3-5p	MIMAT0004975_st	0; 0; 1; 4; 0; 1; 1; 0; 0
20504574	4.56	2.53	4.08	0.0032	hsa-miR-454-3p	MIMAT0003885_st	0; 3; 3; 23; 0; 7; 6; 0; 0
20515619	3.48	1.5	3.97	0.004	hsa-miR-3065-3p	MIMAT0015378_st	0; 0; 1; 6; 0; 1; 0; 1; 0
20500142	4.93	3.03	3.75	0.0013	hsa-miR-21-3p	MIMAT0004494_st	0; 0; 2; 5; 0; 4; 0; 0; 0
20506789	5.5	3.61	3.69	0.0346	hsa-miR-1238-5p	MIMAT0022947_st	0; 0; 0; 5; 0; 1; 0; 1; 0
20520332	6.33	4.48	3.61	0.0161	hsa-miR-5093	MIMAT0021085_st	0; 0; 2; 8; 0; 4; 0; 1; 1
20507944	4.02	2.2	3.52	0.0087	hsa-miR-1538	MIMAT0007400_st	0; 0; 0; 1; 0; 0; 0; 0; 0
20504424	2.87	1.07	3.5	0.0006	hsa-miR-656-5p	MIMAT0026627_st	0; 0; 0; 4; 0; 0; 0; 0; 0
20506022	7.39	5.62	3.42	0.0145	hsa-miR-297	MIMAT0004450_st	0; 2; 1; 7; 0; 5; 1; 0; 0
20506821	3.45	1.68	3.41	0.0107	hsa-miR-1293	MIMAT0005883_st	0; 1; 0; 10; 0; 1; 0; 0; 0
20500745	3.97	2.2	3.41	0.0008	hsa-miR-140-5p	MIMAT0000431_st	0; 0; 1; 7; 0; 2; 0; 0; 0
20502237	11.05	9.28	3.41	0.002	hsa-miR-20b-5p	MIMAT0001413_st	0; 4; 19; 66; 0; 25; 8; 0; 1
20515610	7.81	6.09	3.31	0.0372	hsa-miR-3180-3p	MIMAT0015058_st	0; 0; 2; 0; 0; 0; 0; 0; 0
20517755	4.29	2.56	3.3	0.0188	hsa-miR-500b-3p	MIMAT0027032_st	0; 0; 2; 17; 0; 4; 0; 0; 1
20504384	3.77	2.06	3.28	0.0085	hsa-miR-33b-3p	MIMAT0004811_st	0; 0; 2; 1; 0; 3; 1; 0; 1
20518825	4.06	2.36	3.26	0.0001	hsa-miR-4448	MIMAT0018967_st	0; 0; 2; 2; 0; 1; 1; 0; 0
20503895	5.32	3.71	3.05	0.0033	hsa-miR-509-5p	MIMAT0004779_st	0; 0; 1; 4; 0; 1; 1; 0; 0
20504390	3.83	2.23	3.03	0.0053	hsa-miR-637	MIMAT0003307_st	0; 0; 1; 5; 0; 1; 0; 0; 0
20506828	4.63	3.04	3.01	0.0003	hsa-miR-1303	MIMAT0005891_st	0; 0; 3; 25; 0; 5; 0; 0; 0
20529774	4.85	3.26	3.01	0.0038	hsa-miR-8064	MIMAT0030991_st	0; 0; 1; 6; 0; 4; 1; 0; 0
20501206	3.1	1.52	3	0.009	hsa-miR-363-3p	MIMAT0000707_st	0; 0; 4; 20; 0; 7; 1; 0; 0
20501175	3.57	2.05	2.87	0.0246	hsa-miR-301a-3p	MIMAT0000688_st	0; 4; 3; 25; 0; 8; 6; 1; 0
20515623	6.18	4.7	2.8	0.0097	hsa-miR-3187-3p	MIMAT0015069_st	0; 0; 5; 18; 0; 3; 2; 0; 1
20500385	8.72	7.25	2.76	0.0005	hsa-miR-192-5p	MIMAT0000222_st	1; 3; 19; 103; 0; 29; 5; 2; 0
20519410	3.09	1.65	2.73	0.0283	hsa-miR-4635	MIMAT0019692_st	1; 0; 6; 17; 0; 3; 1; 1; 3
20500466	5.63	4.23	2.64	0.0011	hsa-miR-211-5p	MIMAT0000268_st	0; 5; 4; 19; 0; 6; 1; 1; 1
20518636	4.42	3.03	2.62	0.0011	hsa-miR-3944-3p	MIMAT0018360_st	0; 0; 0; 0; 0; 0; 0; 0; 0
20504273	7.46	6.08	2.6	0.0005	hsa-miR-92b-5p	MIMAT0004792_st	0; 0; 1; 4; 0; 0; 0; 0; 0
20507089	3.03	1.66	2.59	0.0189	hsa-miR-513b-5p	MIMAT0005788_st	0; 0; 2; 5; 0; 5; 1; 0; 0
20504312	4.9	3.55	2.56	0.0049	hsa-miR-584-5p	MIMAT0003249_st	0; 0; 2; 5; 0; 0; 0; 0; 0
20519642	4.03	2.68	2.54	0.0117	hsa-miR-4767	MIMAT0019919_st	0; 0; 0; 1; 0; 0; 0; 0; 0
20503888	5.71	4.37	2.53	0.0062	hsa-miR-513a-5p	MIMAT0002877_st	0; 0; 4; 17; 0; 5; 1; 2; 0
20500139	13.67	12.34	2.52	0.0025	hsa-miR-20a-5p	MIMAT0000075_st	1; 5; 22; 85; 0; 26; 8; 0; 1
20525655	5	3.67	2.51	0.0076	hsa-miR-6847-5p	MIMAT0027594_st	1; 1; 1; 9; 0; 3; 2; 0; 0
20500130	13.73	12.41	2.48	3.36e-05	hsa-miR-17-5p	MIMAT0000070_st	0; 6; 21; 103; 0; 32; 10; 0; 1
20504433	7.34	6.04	2.47	0.0043	hsa-miR-421	MIMAT0003339_st	0; 0; 3; 25; 0; 9; 4; 1; 0
20500194	13.6	12.3	2.46	5.94e-05	hsa-miR-106a-5p	MIMAT0000103_st	0; 4; 13; 53; 0; 22; 9; 0; 1
20515641	5.66	4.38	2.43	0.0014	hsa-miR-3197	MIMAT0015082_st	0; 0; 0; 0; 0; 1; 0; 0; 0
20519565	4.33	3.05	2.43	0.0022	hsa-miR-4725-3p	MIMAT0019844_st	0; 0; 0; 11; 0; 2; 0; 0; 0
20500467	4.84	3.56	2.42	0.0018	hsa-miR-211-3p	MIMAT0022694_st	0; 0; 0; 12; 0; 1; 0; 0; 0
20500482	3.04	1.77	2.42	0.0014	hsa-miR-219a-1-3p	MIMAT0004567_st	0; 0; 0; 6; 0; 2; 1; 0; 0
20518898	5.69	4.41	2.42	0.0387	hsa-miR-4502	MIMAT0019038_st	0; 0; 4; 3; 0; 1; 0; 0; 0
20525523	6.1	4.85	2.38	0.0207	hsa-miR-6781-5p	MIMAT0027462_st	0; 0; 2; 1; 0; 0; 0; 0; 0
20500737	8.23	6.99	2.35	2.45e-05	hsa-miR-132-3p	MIMAT0000426_st	4; 2; 2; 27; 0; 9; 3; 0; 0
20529781	7.13	5.9	2.35	0.0062	hsa-miR-8071	MIMAT0030998_st	0; 0; 1; 2; 0; 0; 1; 0; 0
20525470	4.03	2.8	2.34	0.0015	hsa-miR-6754-3p	MIMAT0027409_st	0; 0; 0; 9; 0; 1; 0; 1; 1
20526861	8.1	6.87	2.34	0.0288	hsa-miR-7150	MIMAT0028211_st	0; 0; 1; 3; 0; 0; 1; 0; 0
20506901	7.91	6.71	2.3	0.0001	hsa-miR-1307-3p	MIMAT0005951_st	0; 1; 2; 25; 0; 4; 1; 0; 0
20503879	3.32	2.13	2.29	0.0082	hsa-miR-502-5p	MIMAT0002873_st	0; 0; 0; 7; 0; 4; 1; 0; 0
20525506	2.48	1.3	2.26	0.0062	hsa-miR-6772-3p	MIMAT0027445_st	0; 0; 1; 2; 0; 0; 1; 0; 0
20501213	5.91	4.75	2.24	0.0019	hsa-miR-365b-5p	MIMAT0022833_st	0; 0; 0; 15; 0; 2; 1; 0; 0
20503877	5.2	4.07	2.19	0.0224	hsa-miR-501-5p	MIMAT0002872_st	0; 1; 1; 9; 0; 0; 2; 0; 0
20537277	2.58	1.45	2.19	0.009	hsa-mir-6165	MI0021472_st	0; 0; 0; 0; 0; 0; 0; 0; 0
20500799	5.18	4.05	2.18	0.0119	hsa-miR-195-3p	MIMAT0004615_st	0; 0; 2; 5; 0; 3; 0; 0; 0
20515533	3.3	2.18	2.18	0.0114	hsa-miR-3131	MIMAT0014996_st	0; 0; 0; 2; 0; 0; 0; 0; 0
20525731	2.58	1.45	2.18	0.0014	hsa-miR-6885-5p	MIMAT0027670_st	0; 0; 0; 3; 0; 0; 0; 0; 0
20506016	1.97	0.85	2.18	0.0239	hsa-miR-944	MIMAT0004987_st	0; 0; 0; 8; 0; 4; 1; 0; 0
20518842	5.9	4.79	2.17	0.0234	hsa-miR-378h	MIMAT0018984_st	0; 0; 1; 3; 0; 0; 0; 0; 0
20506767	4.44	3.35	2.14	0.0024	hsa-miR-1226-5p	MIMAT0005576_st	0; 0; 1; 2; 0; 2; 0; 0; 0
20519494	8.69	7.6	2.13	0.0032	hsa-miR-1343-5p	MIMAT0027038_st	0; 1; 3; 7; 0; 2; 0; 0; 0
20501155	3.13	2.05	2.12	0.0273	hsa-miR-194-3p	MIMAT0004671_st	0; 0; 2; 10; 0; 1; 4; 0; 0
20502122	10.91	9.84	2.1	0.0007	hsa-miR-422a	MIMAT0001339_st	0; 0; 1; 3; 0; 0; 0; 0; 0
20503814	5.41	4.34	2.1	0.0023	hsa-miR-512-3p	MIMAT0002823_st	0; 0; 5; 15; 0; 4; 2; 0; 0
20529132	5.29	4.25	2.06	0.0391	hsa-miR-1273h-5p	MIMAT0030415_st	0; 0; 4; 29; 0; 11; 0; 0; 0
20525571	9.62	8.57	2.06	0.005	hsa-miR-6805-5p	MIMAT0027510_st	0; 0; 1; 5; 0; 1; 0; 0; 0
20504357	4.22	3.2	2.03	0.0233	hsa-miR-615-3p	MIMAT0003283_st	0; 2; 24; 128; 0; 17; 5; 0; 0
20526865	2.88	1.87	2.02	0.0323	hsa-miR-7152-3p	MIMAT0028215_st	0; 0; 0; 1; 0; 0; 0; 0; 0
20519518	6.65	5.65	2.01	0.0345	hsa-miR-4701-3p	MIMAT0019799_st	0; 1; 0; 11; 0; 2; 0; 0; 0
20534616	1.38	2.39	-2.02	0.0017	hsa-mir-125b-2	MI0000470_st	0; 0; 0; 0; 0; 0; 0; 0; 0
20525562	3.11	4.13	-2.02	0.017	hsa-miR-6800-3p	MIMAT0027501_st	0; 0; 2; 4; 0; 1; 0; 0; 0
20518000	2.3	3.31	-2.03	0.031	hsa-miR-3714	MIMAT0018165_st	2; 1; 1; 8; 0; 4; 1; 0; 0
20500189	5.59	6.63	-2.07	0.001	hsa-miR-29b-2-5p	MIMAT0004515_st	0; 1; 2; 12; 0; 1; 0; 0; 0
20503908	7.76	8.81	-2.07	0.0055	hsa-miR-532-3p	MIMAT0004780_st	0; 0; 3; 17; 0; 6; 1; 0; 1
20500424	9.49	10.55	-2.08	0.0002	hsa-miR-30d-5p	MIMAT0000245_st	0; 0; 7; 27; 0; 11; 0; 0; 0
20500762	3.32	4.39	-2.09	0.0163	hsa-miR-191-3p	MIMAT0001618_st	0; 0; 0; 0; 0; 1; 0; 0; 0
20502124	8.98	10.04	-2.09	0.0005	hsa-miR-423-3p	MIMAT0001340_st	0; 0; 5; 32; 0; 1; 1; 0; 0
20518802	6.34	7.43	-2.12	0.0194	hsa-miR-4430	MIMAT0018945_st	0; 0; 3; 29; 0; 4; 1; 0; 1
20503807	8	9.1	-2.15	0.007	hsa-miR-193b-5p	MIMAT0004767_st	0; 0; 2; 21; 0; 5; 2; 0; 1
20534526	3.82	4.95	-2.18	9.37e-05	hsa-mir-210	MI0000286_st	0; 0; 0; 0; 0; 0; 0; 0; 0
20504372	5.85	7.02	-2.24	0.0018	hsa-miR-625-5p	MIMAT0003294_st	0; 0; 3; 18; 0; 2; 0; 0; 0
20500395	6.65	7.84	-2.28	0.0053	hsa-miR-197-3p	MIMAT0000227_st	0; 2; 9; 31; 0; 8; 1; 0; 1
20517704	1.71	2.9	-2.29	0.0069	hsa-miR-4324	MIMAT0016876_st	0; 0; 0; 9; 0; 3; 0; 0; 0
20503803	7.43	8.63	-2.3	0.0241	hsa-miR-494-3p	MIMAT0002816_st	0; 0; 5; 7; 0; 6; 0; 0; 0
20501295	7.85	9.07	-2.33	7.95e-06	hsa-miR-324-3p	MIMAT0000762_st	0; 0; 7; 31; 0; 7; 1; 1; 0
20500730	12.37	13.62	-2.37	0.0002	hsa-miR-125b-5p	MIMAT0000423_st	1; 1; 4; 37; 0; 13; 3; 1; 1
20500444	10.92	12.18	-2.39	0.0001	hsa-miR-181a-5p	MIMAT0000256_st	2; 0; 9; 36; 0; 17; 6; 3; 0
20518879	6.12	7.39	-2.42	0.0021	hsa-miR-4485	MIMAT0019019_st	0; 0; 0; 0; 0; 0; 0; 0; 0
20500767	7.19	8.49	-2.47	0.0007	hsa-miR-125b-2-3p	MIMAT0004603_st	0; 0; 0; 5; 0; 4; 2; 0; 0
20536557	3.08	4.38	-2.47	0.04	hsa-mir-3653	MI0016053_s_st	0; 0; 0; 0; 0; 0; 0; 0; 0
20511549	5.98	7.29	-2.48	0.001	hsa-miR-2110	MIMAT0010133_st	0; 0; 1; 3; 0; 2; 0; 0; 0
20521811	7	8.32	-2.49	0.0063	hsa-miR-664b-3p	MIMAT0022272_st	0; 1; 4; 10; 0; 5; 0; 1; 0
20525024	3.3	4.62	-2.5	0.0001	hsa-miR-6511a-3p	MIMAT0025479_st	0; 1; 0; 2; 0; 1; 0; 0; 0
20519677	4.34	5.75	-2.64	0.0143	hsa-miR-4786-5p	MIMAT0019954_st	0; 2; 2; 18; 0; 7; 1; 0; 0
20506818	6.84	8.26	-2.67	0.0051	hsa-miR-1290	MIMAT0005880_st	1; 0; 1; 5; 0; 2; 1; 0; 1
20520196	4.24	5.66	-2.68	0.0075	hsa-miR-5000-5p	MIMAT0021019_st	0; 0; 1; 4; 0; 2; 0; 0; 0
20519528	1.5	2.96	-2.74	0.0181	hsa-miR-4708-3p	MIMAT0019810_st	0; 0; 0; 4; 0; 2; 1; 0; 0
20518446	2.94	4.46	-2.87	0.0021	hsa-miR-3921	MIMAT0018196_st	1; 0; 2; 2; 0; 1; 1; 0; 0
20506882	5.49	7.02	-2.89	0.0029	hsa-miR-1281	MIMAT0005939_st	0; 1; 1; 9; 0; 6; 1; 0; 0
20536259	1.18	2.71	-2.89	0.0207	hsa-mir-3158-2	MI0014187_st	0; 0; 0; 0; 0; 0; 0; 0; 0
20520328	1.12	2.71	-3	0.0003	hsa-miR-5089-3p	MIMAT0022984_st	0; 0; 1; 3; 0; 1; 0; 1; 0
20501772	3.56	5.16	-3.05	0.0012	hsa-miR-196b-3p	MIMAT0009201_st	0; 0; 0; 0; 0; 0; 0; 0; 0
20500795	9.44	11.05	-3.06	0.0002	hsa-miR-193a-5p	MIMAT0004614_st	0; 0; 0; 3; 0; 0; 0; 0; 0
20500181	11.18	12.89	-3.26	1.11e-05	hsa-miR-99a-5p	MIMAT0000097_st	0; 0; 3; 28; 0; 2; 1; 0; 0
20504295	5.34	7.07	-3.32	0.0211	hsa-miR-572	MIMAT0003237_st	0; 0; 0; 1; 0; 0; 0; 0; 0
20521785	9.38	11.34	-3.89	0.0204	hsa-miR-5100	MIMAT0022259_st	0; 0; 2; 7; 0; 3; 3; 0; 0
20504564	3.4	5.37	-3.91	0.0019	hsa-miR-1296-5p	MIMAT0005794_st	0; 0; 3; 18; 0; 1; 0; 0; 0
20525665	3.14	5.19	-4.13	0.0248	hsa-miR-6852-5p	MIMAT0027604_st	0; 1; 3; 17; 0; 2; 0; 0; 0
20500448	3.53	5.59	-4.14	7.31e-05	hsa-miR-181c-5p	MIMAT0000258_st	2; 0; 5; 17; 0; 9; 5; 2; 0
20505789	2.67	4.73	-4.17	0.0032	hsa-miR-885-5p	MIMAT0004947_st	0; 0; 1; 6; 0; 3; 0; 0; 0
20503808	10.55	12.66	-4.33	1.58e-05	hsa-miR-193b-3p	MIMAT0002819_st	2; 4; 28; 127; 0; 13; 3; 1; 0
20500796	6.63	8.9	-4.82	4.26e-08	hsa-miR-193a-3p	MIMAT0000459_st	0; 1; 3; 14; 0; 2; 0; 0; 0
20525022	5.26	7.62	-5.13	0.0038	hsa-miR-6510-3p	MIMAT0025477_st	0; 2; 1; 4; 0; 0; 0; 0; 0
20529566	5.83	8.19	-5.13	0.019	hsa-miR-7975	MIMAT0031178_st	0; 0; 0; 1; 0; 2; 0; 0; 0
20500780	9.29	11.66	-5.15	1.4e-05	hsa-miR-149-5p	MIMAT0000450_st	0; 0; 7; 63; 0; 3; 3; 0; 0
20500465	9.7	12.17	-5.54	5.97e-07	hsa-miR-210-3p	MIMAT0000267_st	1; 0; 3; 8; 0; 2; 0; 0; 2
20500182	1.76	4.28	-5.74	0.001	hsa-miR-99a-3p	MIMAT0004511_st	0; 0; 0; 2; 0; 0; 0; 0; 0
20519615	3.42	6.23	-7	0.0093	hsa-miR-371b-5p	MIMAT0019892_st	2; 2; 6; 31; 0; 2; 0; 0; 0
20501237	4.72	7.62	-7.45	9.28e-07	hsa-miR-375	MIMAT0000728_st	1; 2; 12; 56; 0; 5; 1; 0; 0
20517911	4.79	7.71	-7.54	6.74e-06	hsa-miR-3659	MIMAT0018080_st	0; 0; 4; 8; 0; 3; 1; 1; 0
20500445	6.97	9.98	-8.07	2.65e-05	hsa-miR-181a-2-3p	MIMAT0004558_st	0; 0; 1; 3; 0; 2; 1; 0; 0
20519558	2.28	5.46	-9.04	1.26e-06	hsa-miR-4520b-3p	MIMAT0020300_st	0; 0; 0; 2; 0; 0; 0; 0; 0
20518918	2.02	5.42	-10.57	2.48e-06	hsa-miR-4520a-3p	MIMAT0019057_st	0; 0; 0; 4; 0; 1; 0; 0; 0
